# Supplementary material for: Historic recombination in a durum wheat breeding panel enables high-resolution mapping of Fusarium head blight resistance quantitative trait loci
Source: Sci Rep. 2020 May 5;10:7567. doi: 10.1038/s41598-020-64399-1 (PMC7200731; doi:10.1038/s41598-020-64399-1)
Supplement: Supplementary file 1 — Supplementary Information 1. [file 41598_2020_64399_MOESM1_ESM.xlsx]

## Sheet: Title
Historic recombination in a durum wheat breeding panel enables high-resolution mapping of Fusarium head blight resistance quantitative trait loci
Ehsan Sari1, Ron E. Knox2*, Yuefeng Ruan2*, Maria Antonia Henriquez3, Santosh Kumar4, Andrew J. Burt5, Richard D. Cuthbert2, David J. Konkin1, Sean Walkowiak6#, Heather L. Campbell2, Asheesh K. Singh7, Jay Ross2, Prabhath Lokuruge2, Emma Hsueh1, Kerry Boyle1, Christine Sidebottom1, Janet Condie1, Shawn Yates2, Curtis J. Pozniak6, Pierre R. Fobert8
1Aquatic and Crop Resource Development Centre, National Research Council, Saskatoon, SK, Canada
2Swift Current Research and Development Centre, Agriculture and Agri-Food Canada, Swift Current, SK, Canada
3Morden Research and Development Centre, Agriculture and Agri-Food Canada, Morden, MB, Canada
4Brandon Research and Development Centre, Agriculture and Agri-Food Canada, Brandon, MB, Canada
5Ottawa Research and Development Centre, Agriculture and Agri-Food Canada, Ottawa, ON, Canada
7Department of Agronomy, Iowa State University, Ames, Iowa, United States of America
6Department of Plant Sciences, University of Saskatchewan, Saskatoon, SK, Canada
8Aquatic and Crop Resource Development Centre, National Research Council, Ottawa, ON, Canada
# current address: Department of Plant Sciences, University of Saskatchewan, Saskatoon, SK, Canada
†current address: Canadian Grain Commission, Winnipeg, MB, Canada
Correspondence: *ron.knox@canada.ca; *yuefeng.ruan@canada.ca

## Sheet: MD2016 FHB severity
SNP	Chromosome (chr)	Position on IWGSC RefSeq v.1 (bp)	Consensus genetic map Chr	Consensus genetic map distance (cM)	P value	FDR_Adjusted_P-values	maf	R2
GENE-3717_115	6A	158048037	6B	71.9	9.30325e-05	0.0157926	0.06	0.04
RAC875_c26487_118	6B	470132984	6B	76.3	4.63587e-05	0.00704539	0.06	0.03
wsnp_Ex_c25505_34771897	6B	156270989	6B	65.9	2.18001e-06	0.00452789	0.08	0.07
RAC875_c14852_693	6B	156265774	6B	65.9	2.18001e-06	0.00452789	0.06	0.05
BS00007581_51	6B	168465841	NA	NA	4.45608e-06	0.00505438	0.13	0.01
RAC875_c14852_2171	6B	156267604	6B	65.9	4.79919e-06	0.00505438	0.06	0.09
wsnp_Ex_c2849_5262624	6B	211215119	6B	71.9	4.867e-06	0.00505438	0.08	0.11
IACX9279	6B	166595248	6B	68.5	6.31629e-06	0.00561533	0.06	0.07
Excalibur_rep_c77166_95	6B	204680365	6B	71.2	7.31612e-06	0.00561533	0.06	0.09
FDR=False Discovery rate
maf=minor allele frequency
R2= Regression coeffcient of SNP-trait association
NA=Not available
SNP significant across years

## Sheet: MD2017 FHB index
SNP	Chromosome (chr)	Position on IWGSC RefSeq v.1 (bp)	Consensus genetic map Chr	Consensus genetic map distance (cM)	P value	FDR_Adjusted_P-values	maf	R2
Tdurum_contig42087_1916	4A	277890120	NA	NA	3.85234e-06	0.00184646	0.1	0.02
BS00007581_51	6B	168465841	NA	NA	1.37289e-08	6.91125e-05	0.13	0.02
Ra_c3381_1027	6B	211215120	6B	71.9	2.64954e-08	6.91125e-05	0.06	0.02
wsnp_Ex_c2849_5262624	6B	211215119	6B	71.9	3.98375e-08	6.91125e-05	0.08	0.06
Excalibur_rep_c77166_95	6B	204680365	6B	71.2	4.43669e-08	6.91125e-05	0.06	0.04
RAC875_c48456_444	6B	470800958	6B	76.3	4.36947e-07	0.000544523	0.07	0.03
CAP11_c763_391	6B	228242555	6B	71.6	3.36955e-06	0.00184646	0.06	0.02
RAC875_c98074_60	6B	157792658	NA	NA	3.85234e-06	0.00184646	0.08	0.06
Kukri_rep_c70223_400	6B	229278547	6B	71.6	3.85234e-06	0.00184646	0.06	0.04
RAC875_rep_c77222_293	6B	199766073	6B	70.9	3.85234e-06	0.00184646	0.06	0.04
BobWhite_rep_c49469_789	6B	214027552	6B	71.9	3.85234e-06	0.00184646	0.2	0.01
Excalibur_rep_c103447_433	6B	214028702	6B	71.9	3.85234e-06	0.00184646	0.05	0.01
Excalibur_rep_c92855_977	6B	470118374	6B	76.3	3.85234e-06	0.00184646	0.06	0.04
Jagger_c555_818	6B	191996840	6B	70	4.96091e-06	0.00206227	0.06	0.04
FDR=False Discovery rate
maf=minor allele frequency
R2= Regression coeffcient of SNP-trait association
NA=Not available
SNP significant across years

## Sheet: BD2016 FHB index
SNP	Chromosome (chr)	Position on IWGSC RefSeq v.1 (bp)	Consensus genetic map Chr	Consensus genetic map distance (cM)	P value	FDR_Adjusted_P-values	maf	R2
Excalibur_c7026_2635	1A	28620484	1A	28.4	8.01526e-06	0.00263952	0.13	0.04
Tdurum_contig81143_961	5A	582961427	5A	140.6	1.27439e-05	0.00297755	0.18	0.01
wsnp_Ex_c621_1231444	5A	591156150	5A	146.5	2.41744e-08	7.53154e-05	0.16	0.01
wsnp_Ex_c621_1231298	5A	591156004	5A	146.5	6.5825e-08	0.000102539	0.47	0.14
Tdurum_contig81424_367	5A	585020804	5A	142.8	2.00805e-07	0.000250243	0.21	0.1
Tdurum_contig50175_875	5A	594351599	5A	147.1	2.01636e-06	0.00179485	0.34	0.06
Ra_c3838_1644	5A	582961949	5A	141.4	5.23239e-06	0.00263952	0.21	0.12
Tdurum_contig69612_781	5A	595037605	5A	147.4	6.03169e-06	0.00263952	0.31	0.06
BobWhite_c21949_150	5A	588552636	5A	144.8	6.07926e-06	0.00263952	0.23	0.01
Ra_c3838_861	5A	582964971	5A	141.4	6.40001e-06	0.00263952	0.21	0.12
wsnp_Ex_c11106_18003546	7A	92800467	7A	82.4	7.04119e-06	0.00263952	0.21	0.03
wsnp_Ex_c7001_12062578	7A	556170449	7A	128.4	7.33725e-06	0.00263952	0.29	0.01
Kukri_c22450_963	7B	58542061	7B	32.3	4.75203e-08	9.86997e-05	0.36	0.02
Ku_c665_985	7B	58727993	7B	32.3	1.69642e-06	0.00176173	0.32	0.02
wsnp_Ex_c10342_16938528	7B	41525286	7B	28.5	6.03206e-06	0.00263952	0.06	0.04
FDR=False Discovery rate
maf=minor allele frequency
R2= Regression coeffcient of SNP-trait association
SNP significant across years

## Sheet: BD2017 FHB severity
SNP	Chromosome (chr)	Position on IWGSC RefSeq v.1 (bp)	Consensus genetic map Chr	Consensus genetic map distance (cM)	P value	FDR_Adjusted_P-values	maf	R2
JD_c889_708	5A	583561388	5A	142.3	8.8788e-08	0.000353103	0.19	0.13
wsnp_Ex_c54193_57155537	5A	586605555	5A	144.8	1.13337e-07	0.000353103	0.22	0.13
Ra_c3838_861	5A	582964971	5A	141.4	2.24057e-07	0.000392754	0.21	0.14
Ra_c7619_526	5A	584419629	5A	141.4	2.77198e-07	0.000392754	0.21	0.14
BS00006196_51	5A	582961622	5A	141.4	4.16965e-07	0.000392754	0.08	0.01
BS00011360_51	5A	582961949	5A	141.4	4.56941e-07	0.000392754	0.39	0.02
Excalibur_c23354_306	5A	586724451	5A	144.8	4.94849e-07	0.000392754	0.22	0.12
Ra_c3838_1644	5A	582961949	5A	141.4	5.04258e-07	0.000392754	0.21	0.14
BobWhite_c21949_150	5A	588552636	5A	144.8	7.48718e-07	0.000492217	0.23	0.01
BS00075959_51	5A	588741114	5A	144.8	7.89948e-07	0.000492217	0.21	0.14
IAAV3043	5A	584672964	5A	141.4	1.0996e-06	0.000622874	0.21	0.13
wsnp_Ex_c54193_57155632	5A	586605486	5A	144.8	1.67818e-06	0.000804366	0.16	0.01
BS00097986_51	5A	582961427	5A	141.4	1.86655e-06	0.000819178	0.5	0.01
RAC875_c11404_610	5A	583561386	5A	141.4	1.99466e-06	0.000819178	0.14	0.01
wsnp_AJ612027A_Ta_2_5	5A	588550679	5A	144.8	2.10349e-06	0.000819178	0.22	0.06
Excalibur_c7729_144	5A	585412855	5A	144.8	2.4403e-06	0.000894442	0.26	0.02
Excalibur_c49550_97	5A	597660551	5A	149.7	3.09193e-06	0.00101579	0.31	0.12
Tdurum_contig54543_1242	5A	598903869	5A	151.8	3.09741e-06	0.00101579	0.16	0.01
IAAV3365	5A	586605778	5A	144.8	4.02311e-06	0.0012306	0.49	0.01
Tdurum_contig10587_601	5A	598854433	5A	151.4	4.41799e-06	0.0012306	0.24	0.03
wsnp_BF293620A_Ta_2_1	5A	588555338	5A	144.8	4.56462e-06	0.0012306	0.08	0.01
Ra_c14657_678	5A	584057175	5A	141.4	4.83966e-06	0.0012306	0.06	0.02
IAAV8669	5A	582962958	5A	141.4	4.86711e-06	0.0012306	0.18	0.02
Kukri_c33022_198	5A	589223758	5A	144.8	4.93741e-06	0.0012306	0.34	0.04
BS00096940_51	5A	584419616	5A	141.4	5.48386e-06	0.00131423	0.3	0.01
Tdurum_contig69612_781	5A	595037605	5A	147.4	5.94338e-06	0.0013716	0.31	0.14
Tdurum_contig54543_173	5A	598904939	5A	151.8	6.75782e-06	0.00150386	0.5	0.11
RAC875_c3838_1378	5A	582962849	5A	141.4	8.40015e-06	0.00180487	0.08	0.01
BS00035234_51	7B	711362315	7B	177.6	1.48437e-06	0.00077076	0.09	0.01
FDR=False Discovery rate
maf=minor allele frequency
R2= Regression coeffcient of SNP-trait association
NA=Not available
SNP significant across years

## Sheet: MD2016 plant height
SNP	Chromosome (chr)	Position on IWGS RefSeq v.1 (bp)	Consensus genetic map Chr	Consensus genetic map distance (cM)	P value	FDR_Adjusted_P-values	maf	R2	Comment
BS00022677_51	1A	1211885	1A	1.2	8.02134e-06	0.00138836	0.29	0.04
BobWhite_c1361_1187	1A	1339768	1A	1.2	8.02134e-06	0.00138836	0.29	0.04
Tdurum_contig15610_321	2A	398506230	2A	107.7	2.16364e-07	7.09561e-05	0.05	0.09
RAC875_c8300_136	2A	410878815	2A	107.7	2.49191e-07	7.39388e-05	0.05	0.09
Ra_c24215_770	2A	431661739	2A	108.7	2.49192e-07	7.39388e-05	0.05	0.09
wsnp_Ra_c11564_18736249	2A	486210943	2A	108.9	486210943	7.09561e-05	0.05	0.09
Tdurum_contig47622_234	4B	13411281	4B	13.3	7.68849e-06	0.00138836	0.07	0.09
IACX3386	4B	13980767	4B	14.4	1.16943e-07	4.55421e-05	0.07	0.04
Tdurum_contig76213_958	4B	15412916	4B	15.6	4.26825e-06	0.000864673	0.06	0.08
RAC875_c47145_80	4B	17367854	4B	17.7	6.85569e-08	3.28599e-05	0.11	0.08
RAC875_c12959_869	4B	17469543	4B	17.7	7.75102e-08	3.44976e-05	0.07	0.08
Tdurum_contig74720_539	4B	18661173	4B	18.4	6.44731e-06	0.00121737	0.13	0.02
Kukri_c52413_282	4B	21553941	4B	21	1.65435e-09	1.28853e-06	0.05	0.13
JG_c1844_303	4B	23461838	4B	22	8.43159e-09	4.77611e-06	0.23	0.01
Tdurum_contig55414_154	4B	23464066	4B	22	2.79382e-09	1.74083e-06	0.12	0.01
Tdurum_contig64772_417	4B	26491532	4B	26.4	2.57137e-09	1.74083e-06	0.22	0.07
Tdurum_contig61142_146	4B	27835273	4B	28.5	5.41001e-07	0.000140457	0.19	0.11
Tdurum_contig61142_740	4B	27836636	4B	28.5	5.41946e-06	0.00105527	0.08	0.2
Tdurum_contig10257_241	4B	28069080	4B	28.8	3.03707e-06	0.000686243	0.22	0.07
Tdurum_contig51688_681	4B	28144260	4B	28.8	2.68446e-12	2.38955e-09	0.22	0.1
wsnp_RFL_Contig1910_1074716	4B	28410572	4B	29.1	9.53066e-15	1.48464e-11	0.06	0.01
BS00100838_51	4B	28716585	4B	30.8	8.21774e-07	0.000204819	0.19	0.12
BS00100839_51	4B	28716715	4B	30.8	1.0071e-07	4.1835e-05	0.08	0.3
Tdurum_contig27834_260	4B	30862689	NA	NA	1.25752e-15	3.91781e-12	0.47	0.29	Within Rht-B1 gene (TraesCS4B01G043100)
BS00023766_51	4B	31875304	4B	32.7	2.38067e-17	1.4834e-13	0.08	0.3
RAC875_c27536_611	4B	32250770	4B	32.9	4.16173e-15	8.64392e-12	0.11	0.2
Tdurum_contig92931_322	4B	38791158	4B	35.2	2.07522e-12	2.15511e-09	0.22	0.09
Tdurum_contig44718_835	4B	39246495	4B	34.4	1.69925e-13	2.11761e-10	0.1	0.22
BS00063035_51	4B	43175436	4B	37.4	1.29087e-07	4.73143e-05	0.22	0.09
Tdurum_contig6153_192	4B	43175662	4B	37.4	5.09385e-08	2.64498e-05	0.36	0.01
Tdurum_contig69405_332	4B	480593848	4B	59.8	8.25848e-06	0.00139077	0.18	0.01
Jagger_c1432_289	4B	480924000	4B	60	2.68224e-07	7.59683e-05	0.08	0.07
Tdurum_contig54564_1507	4B	488091553	4B	60.4	3.08374e-06	0.000686243	0.08	0.07
Tdurum_contig92997_676	4B	488142819	4B	60.4	1.63456e-06	0.000391728	0.25	0.01
Tdurum_contig54548_1002	4B	488673819	NA	NA	3.86166e-06	0.000829725	0.08	0.04
Tdurum_contig54548_1924	4B	488676151	4B	60.4	4.30185e-06	0.000864673	0.22	0.02
FDR=False Discovery rate
maf=minor allele frequency
R2= Regression coeffcient of SNP-trait association
NA=Not available
SNP significant across years

## Sheet: BD2016 plant height
SNP	Chromosome (chr)	Position on IWGS RefSeq v.1 (bp)	Consensus genetic map Chr	Consensus genetic map distance (cM)	P value	FDR_Adjusted_P-values	maf	R2
Ku_c19285_555	3A	512032524	3A	78	4.3908e-07	0.00273591	0.49	0.01
FDR=False Discovery rate
maf=minor allele frequency
R2= Regression coeffcient of SNP-trait association
SNP significant across years
