# Supplementary material for: Historic recombination in a durum wheat breeding panel enables high-resolution mapping of Fusarium head blight resistance quantitative trait loci
Source: Sci Rep. 2020 May 5;10:7567. doi: 10.1038/s41598-020-64399-1 (PMC7200731; doi:10.1038/s41598-020-64399-1)
Supplement: Supplementary file 2 — Supplementary Information 2. [file 41598_2020_64399_MOESM2_ESM.xlsx]

## Sheet: Title
Historic recombination in a durum wheat breeding panel enables high-resolution mapping of Fusarium head blight resistance quantitative trait loci
Ehsan Sari1, Ron E. Knox2*, Yuefeng Ruan2*, Maria Antonia Henriquez3, Santosh Kumar4, Andrew J. Burt5, Richard D. Cuthbert2, David J. Konkin1, Sean Walkowiak6#, Heather L. Campbell2, Asheesh K. Singh7, Jay Ross2, Prabhath Lokuruge2, Emma Hsueh1, Kerry Boyle1, Christine Sidebottom1, Janet Condie1, Shawn Yates2, Curtis J. Pozniak6, Pierre R. Fobert8
1Aquatic and Crop Resource Development Centre, National Research Council, Saskatoon, SK, Canada
2Swift Current Research and Development Centre, Agriculture and Agri-Food Canada, Swift Current, SK, Canada
3Morden Research and Development Centre, Agriculture and Agri-Food Canada, Morden, MB, Canada
4Brandon Research and Development Centre, Agriculture and Agri-Food Canada, Brandon, MB, Canada
5Ottawa Research and Development Centre, Agriculture and Agri-Food Canada, Ottawa, ON, Canada
7Department of Agronomy, Iowa State University, Ames, Iowa, United States of America
6Department of Plant Sciences, University of Saskatchewan, Saskatoon, SK, Canada
8Aquatic and Crop Resource Development Centre, National Research Council, Ottawa, ON, Canada
# current address: Department of Plant Sciences, University of Saskatchewan, Saskatoon, SK, Canada
†current address: Canadian Grain Commission, Winnipeg, MB, Canada
Correspondence: *ron.knox@canada.ca; *yuefeng.ruan@canada.ca

## Sheet: DT696 derivatives genotype 
DT696 derivatives haplotypes within the 5A2 QTL interval
#-1=DT707 allele
#1=DT696 allele
DT696 derivatives line name	A0441-BM01	A0441-BM04	A0452-HL04	A0452-MG05A	A0452-SM01	A0452-SM02	A0452-SN03	A0518-AD03	A0518-FY01	A0519-AX05	A0519-BJ04	A0519-CU01	A0519-DD01	A0519-DU02	A0519-HE05	A0519-KG02	A0519-MM04	A0520-HD04	A0528-KZ03	A0537&AF029	A0537&AH022	A0537&AJ043	A0537&AM022	A0537&AN040	A0537&AR096	A0537&AW022	A0537&AW027	A0537-DW04	A0538-EC01	A0580-D42B05	A0610&AA051	A0610&AG050	A0610&AL025	A0610&AN058	A0610&AP012	A0610&AR009	A0610-EA02	A0610-FN04B	A0610-FN04C	A0611&AB009	A0611&AU004	A0611&AU006	A0611-CJ01	A0611-FV01	A0611-JV03	A0611-KU01	A0624-BK02D	A0627-AE01	A0627-BW05
SNPs
544Mbp-BS00097986_51	-1	-1	-1	-1	-1	-1	-1	-1	-1	-1	-1	-1	-1	-1	-1	-1	-1	-1	-1	-1	-1	-1	-1	-1	-1	-1	-1	-1	-1	-1	-1	-1	-1	-1	-1	-1	-1	-1	-1	-1	-1	-1	-1	-1	-1	-1	-1	-1	-1
544Mbp-BS00006196_51	-1	-1	-1	-1	-1	-1	-1	-1	-1	-1	-1	-1	-1	-1	-1	-1	-1	-1	-1	-1	-1	-1	-1	-1	-1	-1	-1	-1	-1	-1	-1	-1	-1	-1	-1	-1	-1	-1	-1	-1	-1	-1	-1	-1	-1	-1	-1	-1	-1
544Mbp-Ra_c3838_1644	-1	-1	-1	-1	-1	-1	-1	-1	-1	-1	-1	-1	-1	-1	-1	-1	-1	-1	-1	-1	-1	-1	-1	-1	-1	-1	-1	-1	-1	-1	-1	-1	-1	-1	-1	-1	-1	-1	-1	-1	-1	-1	-1	-1	-1	-1	-1	-1	-1
544Mbp-RAC875_c3838_1378	-1	-1	-1	-1	-1	-1	-1	-1	-1	-1	-1	-1	-1	-1	-1	-1	-1	-1	-1	-1	-1	-1	-1	-1	-1	-1	-1	-1	-1	-1	-1	-1	-1	-1	-1	-1	-1	-1	-1	-1	-1	-1	-1	-1	-1	-1	-1	-1	-1
544Mbp-Ra_c3838_861	-1	-1	-1	-1	-1	-1	-1	-1	-1	-1	-1	-1	-1	-1	-1	-1	-1	-1	-1	-1	-1	-1	-1	-1	-1	-1	-1	-1	-1	-1	-1	-1	-1	-1	-1	-1	-1	-1	-1	-1	-1	-1	-1	-1	-1	-1	-1	-1	-1
545Mbp-JD_c889_708	-1	-1	-1	-1	-1	-1	-1	-1	-1	-1	-1	-1	-1	-1	-1	-1	-1	-1	-1	-1	-1	-1	-1	-1	-1	-1	-1	-1	-1	-1	-1	-1	-1	-1	-1	-1	-1	-1	-1	-1	-1	-1	-1	-1	-1	-1	-1	-1	-1
546Mbp-IAAV3043	-1	-1	-1	-1	-1	-1	-1	-1	-1	-1	-1	-1	-1	-1	-1	-1	-1	-1	-1	-1	-1	-1	-1	-1	-1	-1	-1	-1	-1	-1	-1	-1	-1	-1	-1	-1	-1	-1	-1	-1	-1	-1	-1	-1	-1	-1	-1	-1	-1
547Mbp-Excalibur_c7729_144	-1	-1	-1	-1	-1	-1	-1	-1	-1	-1	-1	-1	-1	-1	-1	-1	-1	-1	-1	-1	-1	-1	-1	-1	-1	-1	-1	-1	-1	-1	-1	-1	-1	-1	-1	-1	-1	-1	-1	-1	-1	-1	-1	-1	-1	-1	-1	-1	-1
548Mbp-wsnp_Ex_c54193_57155632	-1	-1	-1	-1	-1	-1	-1	-1	-1	-1	-1	-1	-1	-1	-1	-1	-1	-1	-1	-1	-1	-1	-1	-1	-1	-1	-1	-1	-1	-1	-1	-1	-1	-1	-1	-1	-1	-1	-1	-1	-1	-1	-1	-1	-1	-1	-1	-1	-1
548Mbp-wsnp_Ex_c54193_57155537	-1	-1	-1	-1	-1	-1	-1	-1	-1	-1	-1	-1	-1	-1	-1	-1	-1	-1	-1	-1	-1	-1	-1	-1	-1	-1	-1	-1	-1	-1	-1	-1	-1	-1	-1	-1	-1	-1	-1	-1	-1	-1	-1	-1	-1	-1	-1	-1	-1
548Mbp-IAAV3365	-1	-1	-1	-1	-1	-1	-1	-1	-1	-1	-1	-1	-1	-1	-1	-1	-1	-1	-1	-1	-1	-1	-1	-1	-1	-1	-1	-1	-1	-1	-1	-1	-1	-1	-1	-1	-1	-1	-1	-1	-1	-1	-1	-1	-1	-1	-1	-1	-1
548Mbp-Excalibur_c23354_306	-1	-1	-1	-1	-1	-1	-1	-1	-1	-1	-1	-1	-1	-1	-1	-1	-1	-1	-1	-1	-1	-1	-1	-1	-1	-1	-1	-1	-1	-1	-1	-1	-1	-1	-1	-1	-1	-1	-1	-1	-1	-1	-1	-1	-1	-1	-1	-1	-1
550Mbp-BobWhite_c21949_150	-1	-1	-1	-1	-1	-1	-1	-1	-1	-1	-1	-1	-1	-1	-1	-1	-1	-1	-1	-1	-1	-1	-1	-1	-1	-1	-1	-1	-1	-1	-1	-1	-1	-1	-1	-1	-1	-1	-1	-1	-1	-1	-1	-1	-1	-1	-1	-1	-1
550Mbp-wsnp_BF293620A_Ta_2_1	-1	-1	-1	-1	-1	-1	-1	-1	-1	-1	-1	-1	-1	-1	-1	-1	-1	-1	-1	-1	-1	-1	-1	-1	-1	-1	-1	-1	-1	-1	-1	-1	-1	-1	-1	-1	-1	-1	-1	-1	-1	-1	-1	-1	-1	-1	-1	-1	-1
550Mbp-BS00075959_51	-1	-1	-1	-1	-1	-1	-1	-1	-1	-1	-1	-1	-1	-1	-1	-1	-1	-1	-1	-1	-1	-1	-1	-1	-1	-1	-1	-1	-1	-1	-1	-1	-1	-1	-1	-1	-1	-1	-1	-1	-1	-1	-1	-1	-1	-1	-1	-1	-1
550Mbp-Kukri_c33022_198	-1	-1	-1	-1	-1	-1	-1	-1	-1	-1	-1	-1	-1	-1	-1	-1	-1	-1	-1	-1	-1	-1	-1	-1	-1	-1	-1	-1	-1	-1	-1	-1	-1	-1	-1	-1	-1	-1	-1	-1	-1	-1	-1	-1	-1	-1	-1	-1	-1
552Mbp-wsnp_Ex_c621_1231298	-1	-1	-1	-1	-1	-1	-1	-1	-1	-1	-1	-1	-1	-1	-1	-1	-1	-1	-1	-1	-1	-1	-1	-1	-1	-1	-1	-1	-1	-1	-1	-1	-1	-1	-1	-1	-1	-1	-1	-1	-1	-1	-1	-1	-1	-1	-1	-1	-1
552Mbp-wsnp_Ex_c621_1231444	-1	-1	-1	-1	-1	-1	-1	-1	-1	-1	-1	-1	-1	-1	-1	-1	-1	-1	-1	-1	-1	-1	-1	-1	-1	-1	-1	-1	-1	-1	-1	-1	-1	-1	-1	-1	-1	-1	-1	-1	-1	-1	-1	-1	-1	-1	-1	-1	-1
555Mbp-Tdurum_contig50175_875	-1	-1	-1	-1	-1	-1	-1	-1	-1	-1	-1	-1	-1	-1	-1	-1	-1	-1	-1	-1	-1	-1	-1	-1	-1	-1	-1	-1	-1	-1	-1	-1	-1	-1	-1	-1	-1	-1	-1	-1	-1	-1	-1	-1	-1	-1	-1	-1	-1
556Mbp-Tdurum_contig69612_781	-1	-1	-1	-1	-1	-1	-1	-1	-1	-1	-1	-1	-1	-1	-1	-1	-1	-1	-1	-1	-1	-1	-1	-1	-1	-1	-1	-1	-1	-1	-1	-1	-1	-1	-1	-1	-1	-1	-1	-1	-1	-1	-1	-1	-1	-1	-1	-1	-1
560Mbp-Tdurum_contig10587_601	-1	-1	-1	-1	-1	-1	-1	-1	-1	-1	-1	-1	-1	-1	-1	-1	-1	-1	-1	-1	-1	-1	-1	-1	-1	-1	-1	-1	-1	-1	-1	-1	-1	-1	-1	-1	-1	-1	-1	-1	-1	-1	-1	-1	-1	-1	-1	-1	-1
560Mbp-Tdurum_contig54543_173	-1	-1	-1	-1	-1	-1	-1	-1	-1	-1	-1	-1	-1	-1	-1	-1	-1	-1	-1	-1	-1	-1	-1	-1	-1	-1	-1	-1	-1	-1	-1	-1	-1	-1	-1	-1	-1	-1	-1	-1	-1	-1	-1	-1	-1	-1	-1	-1	-1
[truncated: 279 more columns]

## Sheet: GTWC genotype
GTWC haplotypes within the 5A2 QTL interval
#-1=DT707 allele
#1=DT696 allele
Line	GTC_0091	GTC_0529	GTC_0010	GTC_0013	GTC_0017	GTC_0020	GTC_0025	GTC_0026	GTC_0027	GTC_0028	GTC_0032	GTC_0035	GTC_0035	GTC_0039	GTC_0041	GTC_0056	GTC_0057	GTC_0058	GTC_0065	GTC_0067	GTC_0068	GTC_0072	GTC_0073	GTC_0079	GTC_0081	GTC_0085	GTC_0090	GTC_0093	GTC_0103	GTC_0104	GTC_0107	GTC_0311	GTC_0312	GTC_0313	GTC_0314	GTC_0315	GTC_0318	GTC_0319	GTC_0320	GTC_0321	GTC_0322	GTC_0323	GTC_0324	GTC_0325	GTC_0326	GTC_0328	GTC_0329	GTC_0330	GTC_0331
544Mbp-BS00097986_51	-1	-1	-1	-1	-1	-1	-1	-1	-1	-1	-1	-1	-1	-1	-1	-1	-1	-1	-1	-1	-1	-1	-1	-1	-1	-1	-1	-1	-1	-1	-1	-1	-1	-1	-1	-1	-1	-1	-1	-1	-1	-1	-1	-1	-1	-1	-1	-1	-1
544Mbp-BS00006196_51	-1	-1	-1	-1	-1	-1	-1	-1	-1	-1	-1	-1	-1	-1	-1	-1	-1	-1	-1	-1	-1	-1	-1	-1	-1	-1	-1	-1	-1	-1	-1	-1	-1	-1	-1	-1	-1	-1	-1	-1	-1	-1	-1	-1	-1	-1	-1	-1	-1
544Mbp-Ra_c3838_1644	-1	-1	-1	-1	-1	-1	-1	-1	-1	-1	-1	-1	-1	-1	-1	-1	-1	-1	-1	-1	-1	-1	-1	-1	-1	-1	-1	-1	-1	-1	-1	-1	-1	-1	-1	-1	-1	-1	-1	-1	-1	-1	-1	-1	-1	-1	-1	-1	-1
544Mbp-RAC875_c3838_1378	-1	-1	-1	-1	-1	-1	-1	-1	-1	-1	-1	-1	-1	-1	-1	-1	-1	-1	-1	-1	-1	-1	-1	-1	-1	-1	-1	-1	-1	-1	-1	-1	-1	-1	-1	-1	-1	-1	-1	-1	-1	-1	-1	-1	-1	-1	-1	-1	-1
544Mbp-Ra_c3838_861	-1	-1	-1	-1	-1	-1	-1	-1	-1	-1	-1	-1	-1	-1	-1	-1	-1	-1	-1	-1	-1	-1	-1	-1	-1	-1	-1	-1	-1	-1	-1	-1	-1	-1	-1	-1	-1	-1	-1	-1	-1	-1	-1	-1	-1	-1	-1	-1	-1
545Mbp-JD_c889_708	-1	-1	-1	-1	-1	-1	-1	-1	-1	-1	-1	-1	-1	-1	-1	-1	-1	-1	-1	-1	-1	-1	-1	-1	-1	-1	-1	-1	-1	-1	-1	-1	-1	-1	-1	-1	-1	-1	-1	-1	-1	-1	-1	-1	-1	-1	-1	-1	-1
546Mbp-IAAV3043	-1	-1	-1	-1	-1	-1	-1	-1	-1	-1	-1	-1	-1	-1	-1	-1	-1	-1	-1	-1	-1	-1	-1	-1	-1	-1	-1	-1	-1	-1	-1	-1	-1	-1	-1	-1	-1	-1	-1	-1	-1	-1	-1	-1	-1	-1	-1	-1	-1
547Mbp-Excalibur_c7729_144	-1	-1	-1	-1	-1	-1	-1	-1	-1	-1	-1	-1	-1	-1	-1	-1	-1	-1	-1	-1	-1	-1	-1	-1	-1	-1	-1	-1	-1	-1	-1	-1	-1	-1	-1	-1	-1	-1	-1	-1	-1	-1	-1	-1	-1	-1	-1	-1	-1
548Mbp-wsnp_Ex_c54193_57155632	-1	-1	-1	-1	-1	-1	-1	-1	-1	-1	-1	-1	-1	-1	-1	-1	-1	-1	-1	-1	-1	-1	-1	-1	-1	-1	-1	-1	-1	-1	-1	-1	-1	-1	-1	-1	-1	-1	-1	-1	-1	-1	-1	-1	-1	-1	-1	-1	-1
548Mbp-wsnp_Ex_c54193_57155537	-1	-1	-1	-1	-1	-1	-1	-1	-1	-1	-1	-1	-1	-1	-1	-1	-1	-1	-1	-1	-1	-1	-1	-1	-1	-1	-1	-1	-1	-1	-1	-1	-1	-1	-1	-1	-1	-1	-1	-1	-1	-1	-1	-1	-1	-1	-1	-1	-1
548Mbp-IAAV3365	-1	-1	-1	-1	-1	-1	-1	-1	-1	-1	-1	-1	-1	-1	-1	-1	-1	-1	-1	-1	-1	-1	-1	-1	-1	-1	-1	-1	-1	-1	-1	-1	-1	-1	-1	-1	-1	-1	-1	-1	-1	-1	-1	-1	-1	-1	-1	-1	-1
548Mbp-Excalibur_c23354_306	-1	-1	-1	-1	-1	-1	-1	-1	-1	-1	-1	-1	-1	-1	-1	-1	-1	-1	-1	-1	-1	-1	-1	-1	-1	-1	-1	-1	-1	-1	-1	-1	-1	-1	-1	-1	-1	-1	-1	-1	-1	-1	-1	-1	-1	-1	-1	-1	-1
550Mbp-BobWhite_c21949_150	-1	-1	-1	-1	-1	-1	-1	-1	-1	-1	-1	-1	-1	-1	-1	-1	-1	-1	-1	-1	-1	-1	-1	-1	-1	-1	-1	-1	-1	-1	-1	-1	-1	-1	-1	-1	-1	-1	-1	-1	-1	-1	-1	-1	-1	-1	-1	-1	-1
550Mbp-wsnp_BF293620A_Ta_2_1	-1	-1	-1	-1	-1	-1	-1	-1	-1	-1	-1	-1	-1	-1	-1	-1	-1	-1	-1	-1	-1	-1	-1	-1	-1	-1	-1	-1	-1	-1	-1	-1	-1	-1	-1	-1	-1	-1	-1	-1	-1	-1	-1	-1	-1	-1	-1	-1	-1
550Mbp-BS00075959_51	-1	-1	-1	-1	-1	-1	-1	-1	-1	-1	-1	-1	-1	-1	-1	-1	-1	-1	-1	-1	-1	-1	-1	-1	-1	-1	-1	-1	-1	-1	-1	-1	-1	-1	-1	-1	-1	-1	-1	-1	-1	-1	-1	-1	-1	-1	-1	-1	-1
550Mbp-Kukri_c33022_198	-1	-1	-1	-1	-1	-1	-1	-1	-1	-1	-1	-1	-1	-1	-1	-1	-1	-1	-1	-1	-1	-1	-1	-1	-1	-1	-1	-1	-1	-1	-1	-1	-1	-1	-1	-1	-1	-1	-1	-1	-1	-1	-1	-1	-1	-1	-1	-1	-1
552Mbp-wsnp_Ex_c621_1231298	-1	-1	-1	-1	-1	-1	-1	-1	-1	-1	-1	-1	-1	-1	-1	-1	-1	-1	-1	-1	-1	-1	-1	-1	-1	-1	-1	-1	-1	-1	-1	-1	-1	-1	-1	-1	-1	-1	-1	-1	-1	-1	-1	-1	-1	-1	-1	-1	-1
552Mbp-wsnp_Ex_c621_1231444	-1	-1	-1	-1	-1	-1	-1	-1	-1	-1	-1	-1	-1	-1	-1	-1	-1	-1	-1	-1	-1	-1	-1	-1	-1	-1	-1	-1	-1	-1	-1	-1	-1	-1	-1	-1	-1	-1	-1	-1	-1	-1	-1	-1	-1	-1	-1	-1	-1
555Mbp-Tdurum_contig50175_875	-1	-1	-1	-1	-1	-1	-1	-1	-1	-1	-1	-1	-1	-1	-1	-1	-1	-1	-1	-1	-1	-1	-1	-1	-1	-1	-1	-1	-1	-1	-1	-1	-1	-1	-1	-1	-1	-1	-1	-1	-1	-1	-1	-1	-1	-1	-1	-1	-1
556Mbp-Tdurum_contig69612_781	-1	-1	-1	-1	-1	-1	-1	-1	-1	-1	-1	-1	-1	-1	-1	-1	-1	-1	-1	-1	-1	-1	-1	-1	-1	-1	-1	-1	-1	-1	-1	-1	-1	-1	-1	-1	-1	-1	-1	-1	-1	-1	-1	-1	-1	-1	-1	-1	-1
560Mbp-Tdurum_contig10587_601	-1	-1	-1	-1	-1	-1	-1	-1	-1	-1	-1	-1	-1	-1	-1	-1	-1	-1	-1	-1	-1	-1	-1	-1	-1	-1	-1	-1	-1	-1	-1	-1	-1	-1	-1	-1	-1	-1	-1	-1	-1	-1	-1	-1	-1	-1	-1	-1	-1
560Mbp-Tdurum_contig54543_173	-1	-1	-1	-1	-1	-1	-1	-1	-1	-1	-1	-1	-1	-1	-1	-1	-1	-1	-1	-1	-1	-1	-1	-1	-1	-1	-1	-1	-1	-1	-1	-1	-1	-1	-1	-1	-1	-1	-1	-1	-1	-1	-1	-1	-1	-1	-1	-1	-1
# Highlighted in red are accession with DT707 haplotype
# Highlighted in green are accession with DT696 haplotype
# Highlited in orange are accessions with DT696 allele within the interval between SNPs wsnp_Ex-c621_1231298 and Tdurum_contig_69612_781
[truncated: 974 more columns]

## Sheet: GTWC passport info
Passport info dataset for 1022 including all tetraploid wheat subspecies from worldwide domestication and cultivation areas and a few reference hexaploid accessions used for visualizing haplotypes and recombination breakpoints at 5A2 QTL interval
#Passport info dataset associated to the manuscript "Durum wheat genome reveals past domestication signatures and future improvement targets" by Maccaferri et al. 2019. Nature Genetics 51: 885–895.
#The collection is referred to as "Global Tetraploid Wheat Collection", with single accessions identified by their acronym "GTC_XXX".
# Highlighted in red are accession with DT707 haplotype
# Highlighted in green are accession with DT696 haplotype
# Highlited in orange are accessions with DT696 allele within the interval between SNPs wsnp_Ex-c621_1231298 and Tdurum_contig_69612_781
GTC_code		SampleIDinternal	SampleName	AccessionID	Subspecies	Botanical_variety	Pedigree	Habit	Category	Country_of_Origin	megaenvironment	Year_of_release	Notes_I(subsp)	Notes_II(subsp)	Notes_II(subsp)	Orig_(site)	Orig_(province)	Lat_deg	Lat_min	Lat_sec	Lat_rad	Long_deg	Long_min	Long_sec	Long_rad	Elevation_m	link	Brittle_rachis_3A	Brittle_rachis_3B	Germplasm_Curator	GenotypeData_Curator			GTC_0091	1
GTC_0010	TDP_0010	ACPathfinder	ACPathfinder	ACPathfinder	durum	.	WESTBRED881/DT367	.	CULTIVAR	CANADA	Northern_America	1999	.	.	.	.	.	.	.	.	.	.	.	.	.	.	.	.	.	Curtis_Pozniak	Curtis_Pozniak			GTC_0690	1
GTC_0013	TDP_0013	Amria	Amria	Amria	durum	.	H.MOULINE/SAADA//KARIM-C-F4	.	CULTIVAR	MOROCCO	Northern_Africa	2005	.	.	.	.	.	.	.	.	.	.	.	.	.	.	.	.	.	Curtis_Pozniak	Curtis_Pozniak			GTC_0595	1
GTC_0017	TDP_0017	BELLAROI	BELLAROI	BELLAROI	durum	.	YALLAROI//TAM-1-B-17/KAMILAROI/3/TAM-1-B-17/KAMILAROI/3/DURATI(SIB)/LEEDS//GUILLEMOTS/4/WAGTAIL-10//SHEARWATER/MALLARD-DW	.	CULTIVAR	AUSTRALIA	Australia_and_New_Zealand	2002	.	.	.	.	.	.	.	.	.	.	.	.	.	.	.	.	.	Curtis_Pozniak	Curtis_Pozniak			GTC_0534	1
GTC_0020	TDP_0020	Bon.QuilACO	Bon.QuilACO	Bon.QuilACO	durum	.	MAGH72//GS/AA///RABI//D21563/AA	.	CULTIVAR	ARGENTINA	South_America	1987	.	.	.	.	.	.	.	.	.	.	.	.	.	.	.	.	.	Curtis_Pozniak	Curtis_Pozniak			GTC_0547	1
GTC_0025	TDP_0025	BuckTopacio	BuckTopacio	BuckTopacio	durum	.	Unknown	.	CULTIVAR	ARGENTINA	South_America	1997	.	.	.	.	.	.	.	.	.	.	.	.	.	.	.	.	.	Curtis_Pozniak	Curtis_Pozniak			GTC_0883	1
GTC_0026	TDP_0026	Byblos	Byblos	Byblos	durum	.	Unknown	.	CULTIVAR	FRANCE	Western_Europe	2004	.	.	.	.	.	.	.	.	.	.	.	.	.	.	.	.	.	Curtis_Pozniak	Curtis_Pozniak			GTC_0832	1
GTC_0027	TDP_0027	Camacho	Camacho	Camacho	durum	.	Unknown	.	CULTIVAR	SPAIN	Southern_Europe	1975	.	.	.	.	.	.	.	.	.	.	.	.	.	.	.	.	.	Curtis_Pozniak	Curtis_Pozniak			GTC_0792	1
GTC_0028	TDP_0028	Carioca	Carioca	Carioca	durum	.	CID479402	.	CULTIVAR	FRANCE	Western_Europe	1999	.	.	.	.	.	.	.	.	.	.	.	.	.	.	.	.	.	Curtis_Pozniak	Curtis_Pozniak			GTC_0696	1
GTC_0032	TDP_0032	CDCVivid	CDCVivid	CDCVivid	durum	.	DT-529/9468-DQ-3//STRONGFIELD	.	CULTIVAR	CANADA	Northern_America	2012	.	.	.	.	.	.	.	.	.	.	.	.	.	.	.	.	.	Curtis_Pozniak	Curtis_Pozniak			GTC_0677	1
GTC_0035	TDP_0035	Commander	Commander	Commander	durum	.	W9260-BK03/ACNAVIGATOR//ACPATHFINDER	.	CULTIVAR	CANADA	Northern_America	2005	.	.	.	.	.	.	.	.	.	.	.	.	.	.	.	.	.	Curtis_Pozniak	Curtis_Pozniak			GTC_0598	1
GTC_0039	TDP_0039	Demetra2	Demetra2	Demetra2	durum	.	MESSAPIA/GIOIA	.	CULTIVAR	ITALY	Southern_Europe	1990	.	.	.	.	.	.	.	.	.	.	.	.	.	.	.	.	.	Curtis_Pozniak	Curtis_Pozniak			GTC_0564	1
GTC_0041	TDP_0041	Duilio	Duilio	Duilio	durum	.	Cappelli//Anhinga/Flamingo	.	CULTIVAR	ITALY	Southern_Europe	1984	.	.	.	.	.	.	.	.	.	.	.	.	.	.	.	.	.	Curtis_Pozniak	Curtis_Pozniak			GTC_0199	1
GTC_0056	TDP_0056	GREEN27	GREEN27	GREEN27	durum	.	STERNA‐DW2/GRAVELOTE	.	CULTIVAR	CIMMYT	Central_America	1999	.	.	.	.	.	.	.	.	.	.	.	.	.	.	.	.	.	Curtis_Pozniak	Curtis_Pozniak			GTC_0196	1
GTC_0057	TDP_0057	Green34	Green34	Green34	durum	.	STERNA‐DW2/GRAVELOTE	.	CULTIVAR	CIMMYT	Central_America	2000	.	.	.	.	.	.	.	.	.	.	.	.	.	.	.	.	.	Curtis_Pozniak	Curtis_Pozniak			GTC_0198	1
GTC_0058	TDP_0058	GYINIA	GYINIA	GYINIA	durum	.	Unknown	.	CULTIVAR	CHILE	Central_America	2000	.	.	.	.	.	.	.	.	.	.	.	.	.	.	.	.	.	Curtis_Pozniak	Curtis_Pozniak			GTC_2052	1
GTC_0065	TDP_0065	LAKOTA	LAKOTA	LAKOTA	durum	.	SENTRY,USA//LD-379/LD-357	.	CULTIVAR	NORTH_DAKOTA	Northern_America	1960	.	.	.	.	.	.	.	.	.	.	.	.	.	.	.	.	.	Curtis_Pozniak	Curtis_Pozniak			GTC_2044	1
GTC_0067	TDP_0067	Lesina	Lesina	Lesina	durum	.	(Capeiti8xCreso)xCresoand(TrinakriaxValforte)	.	CULTIVAR	ITALY	Southern_Europe	2009	.	.	.	.	.	.	.	.	.	.	.	.	.	.	.	.	.	Curtis_Pozniak	Curtis_Pozniak			GTC_1996	1
GTC_0068	TDP_0068	LOCALRED	LOCALRED	LOCALRED	durum	.	.	.	LANDRACE	INDIA	Southern_Asia	.	.	.	.	.	.	.	.	.	.	.	.	.	.	.	.	.	.	Curtis_Pozniak	Curtis_Pozniak			GTC_1963	1
GTC_0072	TDP_0072	Mexa	Mexa	Mexa	durum	.	GDOVZ469///JO1//61.130/LDS	.	CULTIVAR	SPAIN	Southern_Europe	1983	.	.	.	.	.	.	.	.	.	.	.	.	.	.	.	.	.	Curtis_Pozniak	Curtis_Pozniak			GTC_1957	1
GTC_0073	TDP_0073	MINDUM	MINDUM	MINDUM	durum	.	.	.	LANDRACE	MINNESOTA	Northern_America	1917	.	.	.	.	.	.	.	.	.	.	.	.	.	.	.	.	.	Curtis_Pozniak	Curtis_Pozniak			GTC_1949	1
GTC_0079	TDP_0079	NILE	NILE	NILE	durum	.	SNIPE(SIB)/(SIB)FLAMINGO	.	CULTIVAR	ICARDA	Western_Asia	1981	.	.	.	.	.	.	.	.	.	.	.	.	.	.	.	.	.	Curtis_Pozniak	Curtis_Pozniak			GTC_1941	1
GTC_0081	TDP_0081	Parsifal	Parsifal	Parsifal	durum	.	INRA92-1/D81028	.	CULTIVAR	FRANCE	Western_Europe	1992	.	.	.	.	.	.	.	.	.	.	.	.	.	.	.	.	.	Curtis_Pozniak	Curtis_Pozniak			GTC_1933	1
GTC_0085	TDP_0085	Plenty	Plenty	Plenty	durum	.	Vic/Wascana//Hercules/DT310	.	CULTIVAR	CANADA	Northern_America	1990	.	.	.	.	.	.	.	.	.	.	.	.	.	.	.	.	.	Curtis_Pozniak	Curtis_Pozniak			GTC_1916	1
GTC_0090	TDP_0090	STEWART63	STEWART63	STEWART63	durum	.	MINDUM*3/VERNAL	.	CULTIVAR	CANADA	Northern_America	1963	.	.	.	.	.	.	.	.	.	.	.	.	.	.	.	.	.	Curtis_Pozniak	Curtis_Pozniak			GTC_1901	1
GTC_0091	TDP_0091	Strongfield	Strongfield	Strongfield	durum	.	ACAVONLEA/DT665	.	CULTIVAR	CANADA	Northern_America	2003	.	.	.	.	.	.	.	.	.	.	.	.	.	.	.	.	.	Curtis_Pozniak	Curtis_Pozniak			GTC_1896	1
GTC_0093	TDP_0093	Tamaroi	Tamaroi	Tamaroi	durum	.	RUFF/FLAMINGO-DW//MEXICALI-75///SHEARWATER/56113/TAM-1-B-17/KAMILAROI/56112/WELLS/56111//GUILLEMOT	.	CULTIVAR	AUSTRALIA	Australia_and_New_Zealand	1998	.	.	.	.	.	.	.	.	.	.	.	.	.	.	.	.	.	Curtis_Pozniak	Curtis_Pozniak			GTC_1893	1
GTC_0103	TDP_0103	WASCANA	WASCANA	WASCANA	durum	.	LAKOTA*2/PELISSIER	.	CULTIVAR	CANADA	Northern_America	1973	.	.	.	.	.	.	.	.	.	.	.	.	.	.	.	.	.	Curtis_Pozniak	Curtis_Pozniak			GTC_1892	1
GTC_0104	TDP_0104	WESTBRED881	WESTBRED881	WESTBRED881	durum	.	WARD/WLS//CNDO/WCA///MEXI/WB1000	.	CULTIVAR	DESERT	Northern_America	1982	.	.	.	.	.	.	.	.	.	.	.	.	.	.	.	.	.	Curtis_Pozniak	Curtis_Pozniak			GTC_1891	1
GTC_0107	TDP_0107	KOFA	KOFA	KOFA	durum	.	DICOCCUMALPHApopMSFRC	.	CULTIVAR	DESERT	Northern_America	1994	.	.	.	.	.	.	.	.	.	.	.	.	.	.	.	.	.	Curtis_Pozniak	Curtis_Pozniak			GTC_1890	1
GTC_0311	TDP_0311	104EP2	Megenagna	Megenagna	durum	.	DZ-04-1167/DZ-04-129/YEMEN-CIT(SIB)//PIC(SIB)/3/TAGANROY-B-B/4/5/CHEN(SIB)/RCHI//HULS/(SIB)TUBENO	.	CULTIVAR	ETHIOPIA	Eastern_Africa	2004	.	.	CIMMYT_PEDIGREE	.	.	.	.	.	.	.	.	.	.	.	.	.	.	Marco_Maccaferri/Mike_Pumphrey/Tesfaye_Letta_Dugo	Mike_Pumphrey			GTC_1885	1
GTC_0312	TDP_0312	105EP2	Werer	Werer	durum	.	1346/LAHN//BICRE/LOUKOS-4	.	CULTIVAR	ETHIOPIA	Eastern_Africa	2009	.	.	ICARDA_PEDIGREE	.	.	.	.	.	.	.	.	.	.	.	.	.	.	Marco_Maccaferri/Mike_Pumphrey/Tesfaye_Letta_Dugo	Mike_Pumphrey			GTC_1882	1
GTC_0313	TDP_0313	106EP2	Mettaya	Mettaya	durum	.	unknown	.	CULTIVAR	ETHIOPIA	Eastern_Africa	2004	.	.	unknown	.	.	.	.	.	.	.	.	.	.	.	.	.	.	Marco_Maccaferri/Mike_Pumphrey/Tesfaye_Letta_Dugo	Mike_Pumphrey			GTC_1880	1
GTC_0314	TDP_0314	107EP2	Ejersa	Ejersa	durum	.	LABUD/NIGRIS-3//GAN	.	CULTIVAR	ETHIOPIA	Eastern_Africa	2005	.	.	CIMMYT_PEDIGREE	.	.	.	.	.	.	.	.	.	.	.	.	.	.	Marco_Maccaferri/Mike_Pumphrey/Tesfaye_Letta_Dugo	Mike_Pumphrey			GTC_1866	1
GTC_0315	TDP_0315	108EP2	Flakit	Flakit	durum	.	unknown	.	CULTIVAR	ETHIOPIA	Eastern_Africa	2007	.	.	unknown	DZARC	DZARC	.	.	.	.	.	.	.	.	.	.	.	.	Marco_Maccaferri/Mike_Pumphrey/Tesfaye_Letta_Dugo	Mike_Pumphrey			GTC_1863	1
GTC_0318	TDP_0318	111EP2	Quamy	Quamy	durum	.	FLAMINGO,MEX/CRANE//FLAMINGO/3/HUIT	.	CULTIVAR	ETHIOPIA	Eastern_Africa	2004	.	.	CIMMYT_PEDIGREE	DZARC	DZARC	.	.	.	.	.	.	.	.	.	.	.	.	Marco_Maccaferri/Mike_Pumphrey/Tesfaye_Letta_Dugo	Mike_Pumphrey			GTC_1861	1
GTC_0319	TDP_0319	112EP2	Mossobo	Mossobo	durum	.	BOOHAI/ULNV//2*E-24	.	CULTIVAR	ETHIOPIA	Eastern_Africa	1999	.	.	BOOHAI_LOCAL_CROSS	DZARC	DZARC	.	.	.	.	.	.	.	.	.	.	.	.	Marco_Maccaferri/Mike_Pumphrey/Tesfaye_Letta_Dugo	Mike_Pumphrey			GTC_1859	1
GTC_0320	TDP_0320	113EP2	Ginchi	Ginchi	durum	.	BOOHAI/ULNV	.	CULTIVAR	ETHIOPIA	Eastern_Africa	2010	.	.	BOOHAI_LOCAL_CROSS	SARC	SARC	.	.	.	.	.	.	.	.	.	.	.	.	Marco_Maccaferri/Mike_Pumphrey/Tesfaye_Letta_Dugo	Mike_Pumphrey			GTC_1858	1
GTC_0321	TDP_0321	114EP2	Toltu	Toltu	durum	.	4/B//R-9096-21001(980-SN-PATHO	.	CULTIVAR	ETHIOPIA	Eastern_Africa	2002	.	.	CIMMYT_PEDIGREE	.	.	.	.	.	.	.	.	.	.	.	.	.	.	Marco_Maccaferri/Mike_Pumphrey/Tesfaye_Letta_Dugo	Mike_Pumphrey			GTC_1855	1
GTC_0322	TDP_0322	115EP2	Yerer	Yerer	durum	.	CHEN/TEZONTLE/3/GUILLEMOT//CANDEAL-II	.	CULTIVAR	ETHIOPIA	Eastern_Africa	2006	.	.	CIMMYT_PEDIGREE	.	.	.	.	.	.	.	.	.	.	.	.	.	.	Marco_Maccaferri/Mike_Pumphrey/Tesfaye_Letta_Dugo	Mike_Pumphrey			GTC_1850	1
GTC_0323	TDP_0323	116EP2	Obsa	Obsa	durum	.	ALTAR-84//ALTAR-84/SERI-82/3/6*ALTAR-84	.	CULTIVAR	ETHIOPIA	Eastern_Africa	1995	.	.	CIMMYT_PEDIGREE	.	.	.	.	.	.	.	.	.	.	.	.	.	.	Marco_Maccaferri/Mike_Pumphrey/Tesfaye_Letta_Dugo	Mike_Pumphrey			GTC_1848	1
GTC_0324	TDP_0324	117EP2	Bichena	Bichena	durum	.	IUMILLO/COCORIT-71	.	CULTIVAR	ETHIOPIA	Eastern_Africa	2002	.	.	CIMMYT_PEDIGREE	.	.	.	.	.	.	.	.	.	.	.	.	.	.	Marco_Maccaferri/Mike_Pumphrey/Tesfaye_Letta_Dugo	Mike_Pumphrey			GTC_1847	1
GTC_0325	TDP_0325	118EP2	Leliso	Leliso	durum	.	COCORIT-71/3/GERARDO//ND-61-130/(G)GIORGIO/4/BOOHAI/HORA//GERARDO/3/BOOHAI	.	CULTIVAR	ETHIOPIA	Eastern_Africa	.	.	.	CIMMYT_PEDIGREE	.	.	.	.	.	.	.	.	.	.	.	.	.	.	Marco_Maccaferri/Mike_Pumphrey/Tesfaye_Letta_Dugo	Mike_Pumphrey			GTC_1839	1
GTC_0326	TDP_0326	119EP2	Denbi	Denbi	durum	.	AJAIA/BAUSHEN	.	CULTIVAR	ETHIOPIA	Eastern_Africa	2009	.	.	.	DZARC	DZARC	.	.	.	.	.	.	.	.	.	.	.	.	Marco_Maccaferri/Mike_Pumphrey/Tesfaye_Letta_Dugo	Mike_Pumphrey			GTC_1838	1
GTC_0328	TDP_0328	120EP2	Tate	Tate	durum	.	unknown	.	CULTIVAR	ETHIOPIA	Eastern_Africa	2009	.	.	unknown	SARC	SARC	.	.	.	.	.	.	.	.	.	.	.	.	Marco_Maccaferri/Mike_Pumphrey/Tesfaye_Letta_Dugo	Mike_Pumphrey			GTC_1832	1
GTC_0329	TDP_0329	121EP2	Hitosa	Hitosa	durum	.	CHEN/ALTAR-84	.	CULTIVAR	ETHIOPIA	Eastern_Africa	2009	.	.	CIMMYT_PEDIGREE	.	.	.	.	.	.	.	.	.	.	.	.	.	.	Marco_Maccaferri/Mike_Pumphrey/Tesfaye_Letta_Dugo	Mike_Pumphrey			GTC_1819	1
GTC_0330	TDP_0330	122EP2	Bakalcha	Bakalcha	durum	.	GEDRIFA/GWEROU-15	.	CULTIVAR	ETHIOPIA	Eastern_Africa	2005	.	.	ICARDA_PEDIGREE	.	.	.	.	.	.	.	.	.	.	.	.	.	.	Marco_Maccaferri/Mike_Pumphrey/Tesfaye_Letta_Dugo	Mike_Pumphrey			GTC_1761	1
GTC_0331	TDP_0331	123EP2	Kilinto	Kilinto	durum	.	IUMILLO/INRAT-69//BOOHAI/3/HORA/JORRO/4/COCORIT-71[1922][2837];IUMILLO/INRAT-69//BOOBY/3/HORA/JORRO/4/COCOBAS	.	CULTIVAR	ETHIOPIA	Eastern_Africa	1994	.	.	CIMMYT_PEDIGREE	.	.	.	.	.	.	.	.	.	.	.	.	.	.	Marco_Maccaferri/Mike_Pumphrey/Tesfaye_Letta_Dugo	Mike_Pumphrey			GTC_1759	1
GTC_0332	TDP_0332	124EP2	Oda	Oda	durum	.	DZ-046881/IUMILLO//COCORIT-71/3/RDHI/LD-357//IUMILLO/4/YEMEN/COCORIT/PELICANO/3/TAGANROG	.	CULTIVAR	ETHIOPIA	Eastern_Africa	2004	.	.	.	.	.	.	.	.	.	.	.	.	.	.	.	.	.	Marco_Maccaferri/Mike_Pumphrey/Tesfaye_Letta_Dugo	Mike_Pumphrey			GTC_1753	1
GTC_0333	TDP_0333	125EP2	Kokate	Kokate	durum	.	DZ-04-1167/DZ-04-129/YEMEN-CIT//PIC(SIB)/TANGAROY-B-B/4/DZ-0467/5/HORA/3/GOOZ-466/61-130//GN(SIB)/4/IUMILLO//COCORIT-71/CANDALL/5/BOOHAI	.	CULTIVAR	ETHIOPIA	Eastern_Africa	2005	.	.	BOOHAI_LOCAL_CROSS	.	.	.	.	.	.	.	.	.	.	.	.	.	.	Marco_Maccaferri/Mike_Pumphrey/Tesfaye_Letta_Dugo	Mike_Pumphrey			GTC_1415	1
GTC_0334	TDP_0334	126EP2	Ilani	Ilani	durum	.	IUMILLO/RAHUM/A-4-72/3/GERARDO	.	CULTIVAR	ETHIOPIA	Eastern_Africa	2004	.	.	CIMMYT_PEDIGREE	.	.	.	.	.	.	.	.	.	.	.	.	.	.	Marco_Maccaferri/Mike_Pumphrey/Tesfaye_Letta_Dugo	Mike_Pumphrey			GTC_1377	1
GTC_0372	TDP_0372	161EP2	2000/01population37-30BDIno.51	2000/01population37-30BDIno.51	durum	.	.	.	LANDRACE	ETHIOPIA	Eastern_Africa	.	.	.	.	Bale	SARC	6	42	26	6.7072	40	34	16	40.5711	.	.	.	.	Marco_Maccaferri/Mike_Pumphrey/Tesfaye_Letta_Dugo	Mike_Pumphrey			GTC_1319	1
GTC_0386	TDP_0386	174EP2	2000/01population14no.94	2000/01population14no.94	durum	.	.	.	LANDRACE	ETHIOPIA	Eastern_Africa	.	.	.	.	Bale	SARC	6	42	26	6.7072	40	34	16	40.5711	.	.	.	.	Marco_Maccaferri/Mike_Pumphrey/Tesfaye_Letta_Dugo	Mike_Pumphrey			GTC_0895	1
GTC_0529	TDP_0529	WSNP92K.158.14727	Aus26361	131039	durum	.	.	Spring	LANDRACE	ALGERIA	Northern_Africa	.	.	.	.	.	.	.	.	.	.	.	.	.	.	.	.	.	.	Matt_Hayden	Hayden			GTC_0891	1
GTC_0540	TDP_0540	WSNP92K.158.14738	Aus26366	131044	durum	.	.	Spring	LANDRACE	ALGERIA	Northern_Africa	.	.	.	.	.	.	.	.	.	.	.	.	.	.	.	.	.	.	Matt_Hayden	Hayden			GTC_0889	1
GTC_0541	TDP_0541	WSNP92K.158.14739	Aus26365	131043	durum	.	.	Spring	LANDRACE	ALGERIA	Northern_Africa	.	.	.	.	.	.	.	.	.	.	.	.	.	.	.	.	.	.	Matt_Hayden	Hayden			GTC_0793	1
GTC_0549	TDP_0549	WSNP92K.158.14747	Aus26373	131051	durum	.	.	Spring	LANDRACE	ALGERIA	Northern_Africa	.	.	.	.	.	.	.	.	.	.	.	.	.	.	.	.	.	.	Matt_Hayden	Hayden			GTC_0290	1
GTC_0574	TDP_0574	WSNP92K.158.14772	Aus26418	131096	durum	.	.	Spring	LANDRACE	GREECE	Southern_Europe	.	.	.	.	.	.	.	.	.	.	.	.	.	.	.	.	.	.	Matt_Hayden	Hayden			GTC_0263	1
GTC_0576	TDP_0576	WSNP92K.158.14774	Aus26415	131093	durum	.	.	Spring	LANDRACE	GREECE	Southern_Europe	.	.	.	.	.	.	.	.	.	.	.	.	.	.	.	.	.	.	Matt_Hayden	Hayden			GTC_0258	1
GTC_0581	TDP_0581	WSNP92K.158.14779	Aus26406	131084	durum	.	.	Spring	LANDRACE	GREECE	Southern_Europe	.	.	.	.	.	.	.	.	.	.	.	.	.	.	.	.	.	.	Matt_Hayden	Hayden			GTC_0257	1
GTC_0588	TDP_0588	WSNP92K.158.14786	Aus26421	131099	durum	.	.	Spring	LANDRACE	GREECE	Southern_Europe	.	.	.	.	.	.	.	.	.	.	.	.	.	.	.	.	.	.	Matt_Hayden	Hayden			GTC_0256	1
GTC_0601	TDP_0601	WSNP92K.158.14800	Aus26442	131120	durum	.	.	Spring	LANDRACE	CYPRUS	Western_Asia	.	.	.	.	.	.	.	.	.	.	.	.	.	.	.	.	.	.	Matt_Hayden	Hayden			GTC_0255	1
GTC_0622	TDP_0622	WSNP92K.159.14821	Aus26470	131148	durum	.	.	Spring	LANDRACE	ETHIOPIA	Eastern_Africa	.	.	.	.	.	.	.	.	.	.	.	.	.	.	.	.	.	.	Matt_Hayden	Hayden			GTC_0253	1
GTC_0657	TDP_0657	WSNP92K.159.14858	Aus26502	131180	durum	.	.	Spring	LANDRACE	IRAQ	Western_Asia	.	.	.	.	.	.	.	.	.	.	.	.	.	.	.	.	.	.	Matt_Hayden	Hayden			GTC_0248	1
GTC_0665	TDP_0665	WSNP92K.159.14866	Aus26510	131188	durum	.	.	Spring	LANDRACE	KAZAKHSTAN	Central_Asia	.	.	.	.	.	.	.	.	.	.	.	.	.	.	.	.	.	.	Matt_Hayden	Hayden			GTC_0224	1
GTC_0666	TDP_0666	WSNP92K.159.14867	Aus26509	131187	durum	.	.	Spring	LANDRACE	KAZAKHSTAN	Central_Asia	.	.	.	.	.	.	.	.	.	.	.	.	.	.	.	.	.	.	Matt_Hayden	Hayden			GTC_0186	1
GTC_0682	TDP_0682	WSNP92K.159.14883	Aus26525	131203	durum	.	.	Spring	LANDRACE	MOROCCO	Northern_Africa	.	.	.	.	.	.	.	.	.	.	.	.	.	.	.	.	.	.	Matt_Hayden	Hayden			GTC_0133	1
GTC_0684	TDP_0684	WSNP92K.159.14885	Aus26540	131218	durum	.	.	Spring	LANDRACE	MOROCCO	Northern_Africa	.	.	.	.	.	.	.	.	.	.	.	.	.	.	.	.	.	.	Matt_Hayden	Hayden			GTC_0160	1
GTC_0707	TDP_0707	WSNP92K.160.14908	Aus26571	131249	durum	.	.	Spring	LANDRACE	PORTUGAL	Southern_Europe	.	.	.	.	.	.	.	.	.	.	.	.	.	.	.	.	.	.	Matt_Hayden	Hayden			GTC_1758	1
GTC_0722	TDP_0722	WSNP92K.160.14923	Aus26572	131250	durum	.	.	Spring	LANDRACE	PORTUGAL	Southern_Europe	.	.	.	.	.	.	.	.	.	.	.	.	.	.	.	.	.	.	Matt_Hayden	Hayden			GTC_1797	1
GTC_0733	TDP_0733	WSNP92K.160.14934	Aus26595	131273	durum	.	.	Spring	LANDRACE	RUSSIAN_FEDERATION	Eastern_Europe	.	.	.	.	.	.	.	.	.	.	.	.	.	.	.	.	.	.	Matt_Hayden	Hayden			GTC_1993	1
GTC_0739	TDP_0739	WSNP92K.160.14940	Aus26605	131283	durum	.	.	Spring	LANDRACE	GREECE	Southern_Europe	.	.	.	.	.	.	.	.	.	.	.	.	.	.	.	.	.	.	Matt_Hayden	Hayden			GTC_1389	1
GTC_0747	TDP_0747	WSNP92K.160.14948	Aus26613	131291	durum	.	.	Spring	LANDRACE	SPAIN	Southern_Europe	.	.	.	.	.	.	.	.	.	.	.	.	.	.	.	.	.	.	Matt_Hayden	Hayden			GTC_1336	1
GTC_0757	TDP_0757	WSNP92K.160.14958	Aus26625	131303	durum	.	.	Spring	LANDRACE	RUSSIAN_FEDERATION	Eastern_Europe	.	.	.	.	.	.	.	.	.	.	.	.	.	.	.	.	.	.	Matt_Hayden	Hayden			GTC_1356	1
GTC_0768	TDP_0768	WSNP92K.160.14969	Aus26630	131308	durum	.	.	Spring	LANDRACE	RUSSIAN_FEDERATION	Eastern_Europe	.	.	.	.	.	.	.	.	.	.	.	.	.	.	.	.	.	.	Matt_Hayden	Hayden			GTC_1399	1
GTC_0775	TDP_0775	WSNP92K.160.14976	Aus26639	131317	durum	.	.	Spring	LANDRACE	TURKEY	Western_Asia	.	.	.	.	.	.	.	.	.	.	.	.	.	.	.	.	.	.	Matt_Hayden	Hayden			GTC_1366	1
GTC_0811	TDP_0811	WSNP92K.161.15011	Aus26701	131379	durum	.	.	Spring	LANDRACE	RUSSIAN_FEDERATION	Eastern_Europe	.	.	.	.	.	.	.	.	.	.	.	.	.	.	.	.	.	.	Matt_Hayden	Hayden			GTC_1371	1
GTC_0812	TDP_0812	WSNP92K.161.15012	Aus26700	131378	durum	.	.	Spring	LANDRACE	UKRAINE	Eastern_Europe	.	.	.	.	.	.	.	.	.	.	.	.	.	.	.	.	.	.	Matt_Hayden	Hayden			GTC_1756	1
GTC_0813	TDP_0813	WSNP92K.161.15013	Aus26699	131377	durum	.	.	Spring	LANDRACE	RUSSIAN_FEDERATION	Eastern_Europe	.	.	.	.	.	.	.	.	.	.	.	.	.	.	.	.	.	.	Matt_Hayden	Hayden			GTC_1412	1
GTC_0814	TDP_0814	WSNP92K.161.15014	Aus26698	131376	durum	.	.	Spring	LANDRACE	RUSSIAN_FEDERATION	Eastern_Europe	.	.	.	.	.	.	.	.	.	.	.	.	.	.	.	.	.	.	Matt_Hayden	Hayden			GTC_1773	1
GTC_0815	TDP_0815	WSNP92K.161.15015	Aus26697	131375	durum	.	.	Spring	LANDRACE	RUSSIAN_FEDERATION	Eastern_Europe	.	.	.	.	.	.	.	.	.	.	.	.	.	.	.	.	.	.	Matt_Hayden	Hayden			GTC_1387	1
GTC_0817	TDP_0817	WSNP92K.161.15017	Aus26695	131373	durum	.	.	Spring	LANDRACE	RUSSIAN_FEDERATION	Eastern_Europe	.	.	.	.	.	.	.	.	.	.	.	.	.	.	.	.	.	.	Matt_Hayden	Hayden			GTC_1772	1
GTC_0818	TDP_0818	WSNP92K.161.15018	Aus26694	131372	durum	.	.	Spring	LANDRACE	RUSSIAN_FEDERATION	Eastern_Europe	.	.	.	.	.	.	.	.	.	.	.	.	.	.	.	.	.	.	Matt_Hayden	Hayden			GTC_1771	1
GTC_0828	TDP_0828	WSNP92K.161.15028	Aus26716	131394	durum	.	.	Spring	LANDRACE	RUSSIAN_FEDERATION	Eastern_Europe	.	.	.	.	.	.	.	.	.	.	.	.	.	.	.	.	.	.	Matt_Hayden	Hayden			GTC_1764	1
GTC_0833	TDP_0833	WSNP92K.161.15033	Aus26712	131390	durum	.	.	Spring	LANDRACE	SPAIN	Southern_Europe	.	.	.	.	.	.	.	.	.	.	.	.	.	.	.	.	.	.	Matt_Hayden	Hayden			GTC_1383	1
GTC_0836	TDP_0836	WSNP92K.161.15036	Aus26724	131402	durum	.	.	Spring	LANDRACE	RUSSIAN_FEDERATION	Eastern_Europe	.	.	.	.	.	.	.	.	.	.	.	.	.	.	.	.	.	.	Matt_Hayden	Hayden			GTC_1382	1
GTC_0868	TDP_0868	WSNP92K.161.15068	Aus28048	131974	durum	.	.	Spring	LANDRACE	CYPRUS	Western_Asia	.	.	.	.	.	.	.	.	.	.	.	.	.	.	.	.	.	.	Matt_Hayden	Hayden			GTC_1351	1
GTC_0908	TDP_0908	DP002	CANNIZZO	CANNIZZO	durum	.	F5Capeiti/Valnova//F5Patrizio/Valforte	Spring	CULTIVAR	ITALY	Southern_Europe	2000	.	.	.	.	.	.	.	.	.	.	.	.	.	.	.	.	.	Marco_Maccaferri/Roberto_Tuberosa	Marco_Maccaferri			GTC_1375	1
GTC_0913	TDP_0913	DP008	PIETRAFITTA	PIETRAFITTA	durum	.	Grazia/Isa	Spring	CULTIVAR	ITALY	Southern_Europe	1999	.	.	.	.	.	.	.	.	.	.	.	.	.	.	.	.	.	Marco_Maccaferri/Roberto_Tuberosa	Marco_Maccaferri			GTC_1986	1
GTC_0914	TDP_0914	DP009	QUADRATO	QUADRATO	durum	.	Creso/Trinakria	Spring	CULTIVAR	ITALY	Southern_Europe	1999	.	.	.	.	.	.	.	.	.	.	.	.	.	.	.	.	.	Marco_Maccaferri/Roberto_Tuberosa	Marco_Maccaferri			GTC_1985	1
GTC_0916	TDP_0916	DP011	CIMMYT-23(BISU1/PATKA3)	CIMMYT-23(BISU1/PATKA3)	durum	.	BISU1/PATKA3	Spring	CULTIVAR	CIMMYT	Central_America	1995	.	.	.	.	.	.	.	.	.	.	.	.	.	.	.	.	.	Marco_Maccaferri/Roberto_Tuberosa	Marco_Maccaferri			GTC_1977	1
GTC_0917	TDP_0917	DP012	CIMMYT-36(CMH82A.1062/3/GG0VZ394//SBA81/PLC/4/AAZ…)	CIMMYT-36(CMH82A.1062/3/GG0VZ394//SBA81/PLC/4/AAZ…)	durum	.	.	Spring	CULTIVAR	CIMMYT	Central_America	1995	.	.	.	.	.	.	.	.	.	.	.	.	.	.	.	.	.	Marco_Maccaferri/Roberto_Tuberosa	Marco_Maccaferri			GTC_1948	1
GTC_0919	TDP_0919	DP014	CIMMYT-47AHI-OU1	CIMMYT-47AHI-OU1	durum	.	AHIOU1	Spring	CULTIVAR	CIMMYT	Central_America	1995	.	.	.	.	.	.	.	.	.	.	.	.	.	.	.	.	.	Marco_Maccaferri/Roberto_Tuberosa	Marco_Maccaferri			GTC_1406	1
GTC_0920	TDP_0920	DP015	CIMMYT-52(KULRENGI-BALIKCIL8)	CIMMYT-52(KULRENGI-BALIKCIL8)	durum	.	KULRENGIBALIKCIL8	Spring	CULTIVAR	CIMMYT	Central_America	1995	.	.	.	.	.	.	.	.	.	.	.	.	.	.	.	.	.	Marco_Maccaferri/Roberto_Tuberosa	Marco_Maccaferri			GTC_1940	1
GTC_0926	TDP_0926	DP021	CIMMYT-136(FOCHA1/5*ALAS)	CIMMYT-136(FOCHA1/5*ALAS)	durum	.	FOCHA1/5*ALAS	Spring	CULTIVAR	CIMMYT	Central_America	1995	.	.	.	.	.	.	.	.	.	.	.	.	.	.	.	.	.	Marco_Maccaferri/Roberto_Tuberosa	Marco_Maccaferri			GTC_0863	1
GTC_0929	TDP_0929	DP024	CIMMYT-222(GS/CRA//SBA81/3/HO/MEXI1/5/MEMO/6/2*…)	CIMMYT-222(GS/CRA//SBA81/3/HO/MEXI1/5/MEMO/6/2*…)	durum	.	GS/CRA//SBA81/3/HO/MEXI1/5/MEMO/6/2*…	Spring	CULTIVAR	CIMMYT	Central_America	1995	.	.	.	.	.	.	.	.	.	.	.	.	.	.	.	.	.	Marco_Maccaferri/Roberto_Tuberosa	Marco_Maccaferri			GTC_1587	1
GTC_0931	TDP_0931	DP026	CIMMYT-260(SOOTY9/2*TARRO1)	CIMMYT-260(SOOTY9/2*TARRO1)	durum	.	SOOTY_9/2*TARRO_1	Spring	CULTIVAR	CIMMYT	Central_America	1995	.	.	.	.	.	.	.	.	.	.	.	.	.	.	.	.	.	Marco_Maccaferri/Roberto_Tuberosa	Marco_Maccaferri			GTC_1187	1
GTC_0932	TDP_0932	DP027	CIMMYT266	CIMMYT266	durum	.	SRN3/AJAIA15//DUKEM1/3/DION2	Spring	CULTIVAR	CIMMYT	Central_America	1995	.	.	.	.	.	.	.	.	.	.	.	.	.	.	.	.	.	Marco_Maccaferri/Roberto_Tuberosa	Marco_Maccaferri			GTC_0548	1
GTC_0933	TDP_0933	DP029	ARIESOL	ARIESOL	durum	.	.	Spring	CULTIVAR	SPAIN	Southern_Europe	1992	.	.	.	.	.	.	.	.	.	.	.	.	.	.	.	.	.	Marco_Maccaferri/Roberto_Tuberosa	Marco_Maccaferri			GTC_0647	1
GTC_0936	TDP_0936	DP032	BOABDIL	BOABDIL	durum	.	.	Spring	CULTIVAR	SPAIN	Southern_Europe	2000	.	.	.	.	.	.	.	.	.	.	.	.	.	.	.	.	.	Marco_Maccaferri/Roberto_Tuberosa	Marco_Maccaferri			GTC_0810	1
GTC_0937	TDP_0937	DP033	BOLENGA	BOLENGA	durum	.	.	Spring	CULTIVAR	SPAIN	Southern_Europe	1997	.	.	.	.	.	.	.	.	.	.	.	.	.	.	.	.	.	Marco_Maccaferri/Roberto_Tuberosa	Marco_Maccaferri			GTC_0867	1
GTC_0939	TDP_0939	DP035	BOLO	BOLO	durum	.	.	Spring	CULTIVAR	SPAIN	Southern_Europe	1996	.	.	.	.	.	.	.	.	.	.	.	.	.	.	.	.	.	Marco_Maccaferri/Roberto_Tuberosa	Marco_Maccaferri			GTC_0855	1
GTC_0942	TDP_0942	DP038	CANYON	CANYON	durum	.	.	Spring	CULTIVAR	SPAIN	Southern_Europe	2005	.	.	.	.	.	.	.	.	.	.	.	.	.	.	.	.	.	Marco_Maccaferri/Roberto_Tuberosa	Marco_Maccaferri			GTC_0856	1
GTC_0943	TDP_0943	DP039	DURCAL	DURCAL	durum	.	.	Spring	CULTIVAR	SPAIN	Southern_Europe	.	.	.	.	.	.	.	.	.	.	.	.	.	.	.	.	.	.	Marco_Maccaferri/Roberto_Tuberosa	Marco_Maccaferri			GTC_0865	1
GTC_0944	TDP_0944	DP040	DUROI	DUROI	durum	.	.	Spring	CULTIVAR	SPAIN	Southern_Europe	.	.	.	.	.	.	.	.	.	.	.	.	.	.	.	.	.	.	Marco_Maccaferri/Roberto_Tuberosa	Marco_Maccaferri			GTC_0861	1
GTC_0945	TDP_0945	DP041	GALLARETA=ALTAR84	GALLARETA=ALTAR84	durum	.	RUFF‘‘S"/FG‘‘S"//MEXI75/3/SHWA‘‘S’’	Spring	CULTIVAR	SPAIN/CIMMYT	Southern_Europe	1982	.	.	.	.	.	.	.	.	.	.	.	.	.	.	.	.	.	Marco_Maccaferri/Roberto_Tuberosa	Marco_Maccaferri			GTC_0864	1
GTC_0946	TDP_0946	DP042	ILLORA	ILLORA	durum	.	.	Spring	CULTIVAR	SPAIN	Southern_Europe	.	.	.	.	.	.	.	.	.	.	.	.	.	.	.	.	.	.	Marco_Maccaferri/Roberto_Tuberosa	Marco_Maccaferri			GTC_0764	1
GTC_0948	TDP_0948	DP044	SENADUR	SENADUR	durum	.	.	Spring	CULTIVAR	SPAIN	Southern_Europe	1995	.	.	.	.	.	.	.	.	.	.	.	.	.	.	.	.	.	Marco_Maccaferri/Roberto_Tuberosa	Marco_Maccaferri			GTC_1672	1
GTC_0949	TDP_0949	DP045	SULA	SULA	durum	.	.	Spring	CULTIVAR	SPAIN	Southern_Europe	1983	.	.	.	.	.	.	.	.	.	.	.	.	.	.	.	.	.	Marco_Maccaferri/Roberto_Tuberosa	Marco_Maccaferri			GTC_1280	1
GTC_0950	TDP_0950	DP046	INRAM1804=irden	INRAM1804=irden	durum	.	.	Spring	CULTIVAR	MOROCCO	Northern_Africa	2005	.	.	.	.	.	.	.	.	.	.	.	.	.	.	.	.	.	Marco_Maccaferri/Roberto_Tuberosa	Marco_Maccaferri			GTC_1245	1
GTC_0952	TDP_0952	DP048	INRAM1807=Chaoui	INRAM1807=Chaoui	durum	.	Karim/Cocorit//RsMor2BC1F1/3/Mzk	Spring	CULTIVAR	MOROCCO	Northern_Africa	2005	.	.	.	.	.	.	.	.	.	.	.	.	.	.	.	.	.	Marco_Maccaferri/Roberto_Tuberosa	Marco_Maccaferri			GTC_0878	1
GTC_0956	TDP_0956	DP052	ISLY	ISLY	durum	.	ERPEL(SIB)/(SIB)RUSO	Spring	CULTIVAR	MOROCCO	Northern_Africa	1988	.	.	.	.	.	.	.	.	.	.	.	.	.	.	.	.	.	Marco_Maccaferri/Roberto_Tuberosa	Marco_Maccaferri			GTC_0876	1
GTC_0957	TDP_0957	DP053	JAWHAR	JAWHAR	durum	.	.	Spring	CULTIVAR	MOROCCO	Northern_Africa	1993	.	.	.	.	.	.	.	.	.	.	.	.	.	.	.	.	.	Marco_Maccaferri/Roberto_Tuberosa	Marco_Maccaferri			GTC_0874	1
GTC_0961	TDP_0961	DP057	TAREK	TAREK	durum	.	YAVAROS/SAPI//YAVAROS79/3/STU	Spring	CULTIVAR	MOROCCO	Northern_Africa	1995	.	.	.	.	.	.	.	.	.	.	.	.	.	.	.	.	.	Marco_Maccaferri/Roberto_Tuberosa	Marco_Maccaferri			GTC_0858	1
GTC_0966	TDP_0966	DP062	CHABA/DERAA	CHABA/DERAA	durum	.	CHHB88/DERAA	Spring	CULTIVAR	ICARDA	Western_Asia	1999	.	.	.	.	.	.	.	.	.	.	.	.	.	.	.	.	.	Marco_Maccaferri/Roberto_Tuberosa	Marco_Maccaferri			GTC_0819	1
GTC_0970	TDP_0970	DP066	KRS/HAUCAN	KRS/HAUCAN	durum	.	KRS/HAUCAN	Spring	CULTIVAR	ICARDA	Western_Asia	1990	.	.	.	.	.	.	.	.	.	.	.	.	.	.	.	.	.	Marco_Maccaferri/Roberto_Tuberosa	Marco_Maccaferri			GTC_0702	1
GTC_0975	TDP_0975	DP072	QUAD//ERP/MAL/3/UNKN	QUAD//ERP/MAL/3/UNKN	durum	.	QUAD//ERP/MAL/3/UNKN	Spring	CULTIVAR	ICARDA	Western_Asia	2000	.	.	.	.	.	.	.	.	.	.	.	.	.	.	.	.	.	Marco_Maccaferri/Roberto_Tuberosa	Marco_Maccaferri			GTC_0648	1
GTC_1000	TDP_1000	DP098	ITALO	ITALO	durum	.	.	Spring	CULTIVAR	ITALY	Southern_Europe	1993	.	.	.	.	.	.	.	.	.	.	.	.	.	.	.	.	.	Marco_Maccaferri/Roberto_Tuberosa	Marco_Maccaferri			GTC_0565	1
GTC_1002	TDP_1002	DP100	KRONOS	KRONOS	durum	.	.	Spring	CULTIVAR	DESERT	Northern_America	1992	.	.	.	.	.	.	.	.	.	.	.	.	.	.	.	.	.	Marco_Maccaferri/Roberto_Tuberosa	Marco_Maccaferri			GTC_0580	1
GTC_1003	TDP_1003	DP102	MESSAPIA	MESSAPIA	durum	.	Mex./Crane‘‘S"//Tito	Spring	CULTIVAR	ITALY	Southern_Europe	1982	.	.	.	.	.	.	.	.	.	.	.	.	.	.	.	.	.	Marco_Maccaferri/Roberto_Tuberosa	Marco_Maccaferri			GTC_1279	1
GTC_1004	TDP_1004	DP103	MEXICALI75	MEXICALI75	durum	.	61.130/Leeds//Jori‘‘S"/3/GDOVZ469	Spring	CULTIVAR	CIMMYT	Central_America	1975	.	.	.	.	.	.	.	.	.	.	.	.	.	.	.	.	.	Marco_Maccaferri/Roberto_Tuberosa	Marco_Maccaferri			GTC_2036	1
GTC_1005	TDP_1005	DP104	MOHAWK	MOHAWK	durum	.	883-22AlphaPop-85CHA	Spring	CULTIVAR	DESERT	Northern_America	1998	.	.	.	.	.	.	.	.	.	.	.	.	.	.	.	.	.	Marco_Maccaferri/Roberto_Tuberosa	Marco_Maccaferri			GTC_2028	1
GTC_1007	TDP_1007	DP106	PLATANI	PLATANI	durum	.	Valnova/Capeiti	Spring	CULTIVAR	ITALY	Southern_Europe	1995	.	.	.	.	.	.	.	.	.	.	.	.	.	.	.	.	.	Marco_Maccaferri/Roberto_Tuberosa	Marco_Maccaferri			GTC_2012	1
GTC_1008	TDP_1008	DP107	PLINIO	PLINIO	durum	.	LineaD50/TrigoCandeal	Spring	CULTIVAR	ITALY	Southern_Europe	1988	.	.	.	.	.	.	.	.	.	.	.	.	.	.	.	.	.	Marco_Maccaferri/Roberto_Tuberosa	Marco_Maccaferri			GTC_1994	1
GTC_1011	TDP_1011	DP110	ROQUENO	ROQUENO	durum	.	notrecorded	Spring	CULTIVAR	ITALY	Southern_Europe	1991	.	.	.	.	.	.	.	.	.	.	.	.	.	.	.	.	.	Marco_Maccaferri/Roberto_Tuberosa	Marco_Maccaferri			GTC_1915	1
GTC_1012	TDP_1012	DP111	SVEVO	SVEVO	durum	.	CIMMYT’sSelection/Zenit	Spring	CULTIVAR	ITALY	Southern_Europe	1996	.	.	.	.	.	.	.	.	.	.	.	.	.	.	.	.	.	Marco_Maccaferri/Roberto_Tuberosa	Marco_Maccaferri			GTC_1520	1
GTC_1015	TDP_1015	DP114	VALNOVA	VALNOVA	durum	.	Yt54-N10B/2*BY//LD390II14587/3/Cp/4/Cp/Yuma	Spring	CULTIVAR	ITALY	Southern_Europe	1975	.	.	.	.	.	.	.	.	.	.	.	.	.	.	.	.	.	Marco_Maccaferri/Roberto_Tuberosa	Marco_Maccaferri			GTC_1519	1
GTC_1016	TDP_1016	DP115	VARANO	VARANO	durum	.	Capeiti8/Creso//Creso/3/Valf./Trinakria	Spring	CULTIVAR	ITALY	Southern_Europe	1997	.	.	.	.	.	.	.	.	.	.	.	.	.	.	.	.	.	Marco_Maccaferri/Roberto_Tuberosa	Marco_Maccaferri			GTC_1510	1
GTC_1018	TDP_1018	DP117	WESTBREDTURBO	WESTBREDTURBO	durum	.	.	Spring	CULTIVAR	DESERT	Northern_America	1986	.	.	.	.	.	.	.	.	.	.	.	.	.	.	.	.	.	Marco_Maccaferri/Roberto_Tuberosa	Marco_Maccaferri			GTC_1518	1
GTC_1019	TDP_1019	DP118	AGHRASS-1	AGHRASS-1	durum	.	Altar84/Stn//Lahn	Spring	CULTIVAR	ICARDA	Western_Asia	2000	.	.	.	.	.	.	.	.	.	.	.	.	.	.	.	.	.	Marco_Maccaferri/Roberto_Tuberosa	Marco_Maccaferri			GTC_1583	1
GTC_1020	TDP_1020	DP119	AINZEN-1	AINZEN-1	durum	.	.	Spring	CULTIVAR	ICARDA	Western_Asia	2000	.	.	.	.	.	.	.	.	.	.	.	.	.	.	.	.	.	Marco_Maccaferri/Roberto_Tuberosa	Marco_Maccaferri			GTC_2067	1
GTC_1021	TDP_1021	DP120	ANGRE	ANGRE	durum	.	.	Spring	CULTIVAR	ICARDA	Western_Asia	2000	.	.	.	.	.	.	.	.	.	.	.	.	.	.	.	.	.	Marco_Maccaferri/Roberto_Tuberosa	Marco_Maccaferri			GTC_0509	1
GTC_1024	TDP_1024	DP123	ARISLAHN-5	ARISLAHN-5	durum	.	.	Spring	CULTIVAR	ICARDA	Western_Asia	2000	.	.	.	.	.	.	.	.	.	.	.	.	.	.	.	.	.	Marco_Maccaferri/Roberto_Tuberosa	Marco_Maccaferri			GTC_1517	1
GTC_1025	TDP_1025	DP125	AUS-1	AUS-1	durum	.	.	Spring	CULTIVAR	ICARDA	Western_Asia	1999	.	.	.	.	.	.	.	.	.	.	.	.	.	.	.	.	.	Marco_Maccaferri/Roberto_Tuberosa	Marco_Maccaferri			GTC_1352	1
GTC_1026	TDP_1026	DP126	AWALI-1	AWALI-1	durum	.	Cit//D.dwarfS15/Cr	Spring	CULTIVAR	ICARDA	Western_Asia	1999	.	.	.	.	.	.	.	.	.	.	.	.	.	.	.	.	.	Marco_Maccaferri/Roberto_Tuberosa	Marco_Maccaferri			GTC_0791	1
GTC_1029	TDP_1029	DP129	BCRCH-1	BCRCH-1	durum	.	Bcr/3/Ch1//Gta/Stk	Spring	CULTIVAR	ICARDA	Western_Asia	1995	.	.	.	.	.	.	.	.	.	.	.	.	.	.	.	.	.	Marco_Maccaferri/Roberto_Tuberosa	Marco_Maccaferri			GTC_1320	1
GTC_1030	TDP_1030	DP130	BICRE	BICRE	durum	.	Bit/Creso	Spring	CULTIVAR	ICARDA	Western_Asia	1990	.	.	.	.	.	.	.	.	.	.	.	.	.	.	.	.	.	Marco_Maccaferri/Roberto_Tuberosa	Marco_Maccaferri			GTC_0771	1
GTC_1031	TDP_1031	DP131	BICREDERAA-1	BICREDERAA-1	durum	.	Bcr//Fg/Snipe/3/GdoVZ578/Swan//Dra2	Spring	CULTIVAR	ICARDA	Western_Asia	1995	.	.	.	.	.	.	.	.	.	.	.	.	.	.	.	.	.	Marco_Maccaferri/Roberto_Tuberosa	Marco_Maccaferri			GTC_0872	1
GTC_1034	TDP_1034	DP134	BRACHOUA	BRACHOUA	durum	.	.	Spring	CULTIVAR	ICARDA	Western_Asia	1995	.	.	.	.	.	.	.	.	.	.	.	.	.	.	.	.	.	Marco_Maccaferri/Roberto_Tuberosa	Marco_Maccaferri			GTC_2101	1
GTC_1035	TDP_1035	DP135	CHABHA88	CHABHA88	durum	.	.	Spring	CULTIVAR	ICARDA	Western_Asia	1995	.	.	.	.	.	.	.	.	.	.	.	.	.	.	.	.	.	Marco_Maccaferri/Roberto_Tuberosa	Marco_Maccaferri			GTC_2100	1
GTC_1036	TDP_1036	DP136	CHAM-1	CHAM-1	durum	.	PLC/RUF/2/GTA/RTTE	Spring	CULTIVAR	ICARDA	Western_Asia	1984	.	.	.	.	.	.	.	.	.	.	.	.	.	.	.	.	.	Marco_Maccaferri/Roberto_Tuberosa	Marco_Maccaferri			GTC_2084	1
GTC_1037	TDP_1037	DP137	DERAA	DERAA	durum	.	Can2101/Magh//Stk/3/Wlls/65150	Spring	CULTIVAR	ICARDA	Western_Asia	1990	.	.	.	.	.	.	.	.	.	.	.	.	.	.	.	.	.	Marco_Maccaferri/Roberto_Tuberosa	Marco_Maccaferri			GTC_2077	1
GTC_1038	TDP_1038	DP138	FURAT-1	FURAT-1	durum	.	Snipe/3/Jo/Cr//Gs/AA	Spring	CULTIVAR	ICARDA	Western_Asia	2005	.	.	.	.	.	.	.	.	.	.	.	.	.	.	.	.	.	Marco_Maccaferri/Roberto_Tuberosa	Marco_Maccaferri			GTC_2069	1
GTC_1039	TDP_1039	DP139	GEROMTEL-1	GEROMTEL-1	durum	.	.	Spring	CULTIVAR	ICARDA	Western_Asia	1995	.	.	.	.	.	.	.	.	.	.	.	.	.	.	.	.	.	Marco_Maccaferri/Roberto_Tuberosa	Marco_Maccaferri			GTC_1969	1
GTC_1040	TDP_1040	DP140	GEZIRA17	GEZIRA17	durum	.	.	Spring	CULTIVAR	ICARDA	Western_Asia	2000	.	.	.	.	.	.	.	.	.	.	.	.	.	.	.	.	.	Marco_Maccaferri/Roberto_Tuberosa	Marco_Maccaferri			GTC_1889	1
GTC_1041	TDP_1041	DP141	GIDARA-2	GIDARA-2	durum	.	Stj/Mrb3	Spring	CULTIVAR	ICARDA	Western_Asia	2004	.	.	.	.	.	.	.	.	.	.	.	.	.	.	.	.	.	Marco_Maccaferri/Roberto_Tuberosa	Marco_Maccaferri			GTC_1733	1
GTC_1042	TDP_1042	DP142	GUEROU-1	GUEROU-1	durum	.	Ato//Ibis/Fg	Spring	CULTIVAR	ICARDA	Western_Asia	1994	.	.	.	.	.	.	.	.	.	.	.	.	.	.	.	.	.	Marco_Maccaferri/Roberto_Tuberosa	Marco_Maccaferri			GTC_1705	1
GTC_1047	TDP_1047	DP147	SEBOU	SEBOU	durum	.	Cr/T.Polonicum	Spring	CULTIVAR	ICARDA	Western_Asia	1989	.	.	.	.	.	.	.	.	.	.	.	.	.	.	.	.	.	Marco_Maccaferri/Roberto_Tuberosa	Marco_Maccaferri			GTC_1698	1
GTC_1049	TDP_1049	DP149	ICARDA78(Aric31708.70/3/Bo//C.deChile/Br/4/Cit/Gta)	ICARDA78(Aric31708.70/3/Bo//C.deChile/Br/4/Cit/Gta)	durum	.	Aric_31708.70/3/Bo//C.de_Chile/Br/4/Cit/Gta	Spring	CULTIVAR	ICARDA	Western_Asia	1995	.	.	.	.	.	.	.	.	.	.	.	.	.	.	.	.	.	Marco_Maccaferri/Roberto_Tuberosa	Marco_Maccaferri			GTC_1474	1
GTC_1050	TDP_1050	DP150	JORDAN	JORDAN	durum	.	GERARDO-VZ-469/PELICANO/5/21563/3/LAKOTA/LD-390//CH-67/4/COCORIT-71	Spring	CULTIVAR	ICARDA	Western_Asia	1987	.	.	.	.	.	.	.	.	.	.	.	.	.	.	.	.	.	Marco_Maccaferri/Roberto_Tuberosa	Marco_Maccaferri			GTC_1468	1
GTC_1052	TDP_1052	DP152	GR/BOY	GR/BOY	durum	.	GdoVZ512/Cit//Ruff/Fg/3/Gr/Boy	Spring	CULTIVAR	ICARDA	Western_Asia	1995	.	.	.	.	.	.	.	.	.	.	.	.	.	.	.	.	.	Marco_Maccaferri/Roberto_Tuberosa	Marco_Maccaferri			GTC_1466	1
GTC_1053	TDP_1053	DP153	KHABUR-1	KHABUR-1	durum	.	D.DWARF-S-15/BELIKH-1	Spring	CULTIVAR	ICARDA	Western_Asia	1990	.	.	.	.	.	.	.	.	.	.	.	.	.	.	.	.	.	Marco_Maccaferri/Roberto_Tuberosa	Marco_Maccaferri			GTC_1454	1
GTC_1054	TDP_1054	DP154	KRF	KRF	durum	.	DS15/Geier	Spring	CULTIVAR	ICARDA	Western_Asia	1987	.	.	.	.	.	.	.	.	.	.	.	.	.	.	.	.	.	Marco_Maccaferri/Roberto_Tuberosa	Marco_Maccaferri			GTC_1442	1
GTC_1055	TDP_1055	DP155	LAGONIL-2	LAGONIL-2	durum	.	.	Spring	CULTIVAR	ICARDA	Western_Asia	1995	.	.	.	.	.	.	.	.	.	.	.	.	.	.	.	.	.	Marco_Maccaferri/Roberto_Tuberosa	Marco_Maccaferri			GTC_1425	1
GTC_1056	TDP_1056	DP156	LAHN	LAHN	durum	.	SHEARWATER/YAVAROS-79	Spring	CULTIVAR	ICARDA	Western_Asia	1990	.	.	.	.	.	.	.	.	.	.	.	.	.	.	.	.	.	Marco_Maccaferri/Roberto_Tuberosa	Marco_Maccaferri			GTC_1277	1
GTC_1057	TDP_1057	DP157	LOUKOS-1	LOUKOS-1	durum	.	RUFF/FLAMINGO,MEX//TROPIC-BIRD	Spring	CULTIVAR	ICARDA	Western_Asia	1995	.	.	.	.	.	.	.	.	.	.	.	.	.	.	.	.	.	Marco_Maccaferri/Roberto_Tuberosa	Marco_Maccaferri			GTC_0866	1
GTC_1059	TDP_1059	DP159	MARSYR-1	MARSYR-1	durum	.	Msbl1/Quarmal	Spring	CULTIVAR	ICARDA	Western_Asia	1995	.	.	.	.	.	.	.	.	.	.	.	.	.	.	.	.	.	Marco_Maccaferri/Roberto_Tuberosa	Marco_Maccaferri			GTC_0784	1
GTC_1061	TDP_1061	DP161	MIKI-1	MIKI-1	durum	.	.	Spring	CULTIVAR	ICARDA	Western_Asia	2000	.	.	.	.	.	.	.	.	.	.	.	.	.	.	.	.	.	Marco_Maccaferri/Roberto_Tuberosa	Marco_Maccaferri			GTC_0767	1
GTC_1063	TDP_1063	DP163	MURLAGOST-1	MURLAGOST-1	durum	.	.	Spring	CULTIVAR	ICARDA	Western_Asia	1995	.	.	.	.	.	.	.	.	.	.	.	.	.	.	.	.	.	Marco_Maccaferri/Roberto_Tuberosa	Marco_Maccaferri			GTC_0766	1
GTC_1067	TDP_1067	DP168	OMRUF-2	OMRUF-2	durum	.	.	Spring	CULTIVAR	ICARDA	Western_Asia	1995	.	.	.	.	.	.	.	.	.	.	.	.	.	.	.	.	.	Marco_Maccaferri/Roberto_Tuberosa	Marco_Maccaferri			GTC_0765	1
GTC_1092	TDP_1092	DP195	Arstar	Arstar	durum	.	Valselva/71-75	Spring	CULTIVAR	FRANCE	Western_Europe	1992	.	.	.	.	.	.	.	.	.	.	.	.	.	.	.	.	.	Marco_Maccaferri/Roberto_Tuberosa	Marco_Maccaferri			GTC_0761	1
GTC_1105	TDP_1105	DP212	Helidur	Helidur	durum	.	Signadur/Astrodur	Spring	CULTIVAR	AUSTRIA	Western_Europe	1994	.	.	.	.	.	.	.	.	.	.	.	.	.	.	.	.	.	Marco_Maccaferri/Roberto_Tuberosa	Marco_Maccaferri			GTC_0729	1
GTC_1129	TDP_1129	DP241	Tacna	Tacna	durum	.	DurumS-1/E.Wheat-89S-1	Spring	CULTIVAR	DESERT	Northern_America	1998	.	.	.	.	.	.	.	.	.	.	.	.	.	.	.	.	.	Marco_Maccaferri/Roberto_Tuberosa	Marco_Maccaferri			GTC_0723	1
GTC_1139	TDP_1139	DP253	STOT//ALTAR84/ALD(JUPAREC2003)	STOT//ALTAR84/ALD(JUPAREC2003)	durum	.	STOT//ALTAR84/ALD(JUPAREC2003)	Spring	CULTIVAR	CIMMYT	Central_America	2003	.	.	.	.	.	.	.	.	.	.	.	.	.	.	.	.	.	Marco_Maccaferri/Roberto_Tuberosa	Marco_Maccaferri			GTC_0717	1
GTC_1143	TDP_1143	DP257	1A.1D5+10-6/2*WB881//1A.1D5+10-6/3*MOJO/3/BISU1/PATKA3	1A.1D5+10-6/2*WB881//1A.1D5+10-6/3*MOJO/3/BISU1/PATKA3	durum	.	1A.1D5+10-6/2*WB881//1A.1D5+10-6/3*MOJO/3/BISU1/PATKA3	Spring	CULTIVAR	CIMMYT	Central_America	2000	.	.	.	.	.	.	.	.	.	.	.	.	.	.	.	.	.	Marco_Maccaferri/Roberto_Tuberosa	Marco_Maccaferri			GTC_0700	1
GTC_1194	TDP_1194	AG026	Casanova	Casanova	durum	.	Flavio/Syene//Duilio	.	CULTIVAR	ITALY	Southern_Europe	2003	.	.	.	.	.	.	.	.	.	.	.	.	.	.	.	.	.	Pasquale_DeVita	Agrogen_90K_CREA-CER			GTC_0697	1
GTC_1196	TDP_1196	AG028	Chiara	Chiara	durum	.	Arcangelo/Fortore	.	CULTIVAR	ITALY	Southern_Europe	2003	.	.	.	.	.	.	.	.	.	.	.	.	.	.	.	.	.	Pasquale_DeVita	Agrogen_90K_CREA-CER			GTC_0686	1
GTC_1201	TDP_1201	AG034	Cosmodur	Cosmodur	durum	.	naturalhybridizationofD881line	.	CULTIVAR	FRANCE	Western_Europe	1988	.	.	.	.	.	.	.	.	.	.	.	.	.	.	.	.	.	Pasquale_DeVita	Agrogen_90K_CREA-CER			GTC_0672	1
GTC_1210	TDP_1210	AG044	Fauno	Fauno	durum	.	GEDIZ-75(SIB)/(SIB)FLAMINGO,MEX//(SIB)TEAL,MEX[1623];	.	CULTIVAR	ITALY	Southern_Europe	1992	.	.	.	.	.	.	.	.	.	.	.	.	.	.	.	.	.	Pasquale_DeVita	Agrogen_90K_CREA-CER			GTC_0671	1
GTC_1212	TDP_1212	AG047	Fiore	Fiore	durum	.	DerivedfromCIMMYT'sselection"SVANE_1/DUKEM_14"	.	CULTIVAR	ITALY	Southern_Europe	2001	.	.	.	.	.	.	.	.	.	.	.	.	.	.	.	.	.	Pasquale_DeVita	Agrogen_90K_CREA-CER			GTC_0669	1
GTC_1215	TDP_1215	AG050	Granizo	Granizo	durum	.	YelS/ShawS	.	CULTIVAR	ITALY	Southern_Europe	1992	.	.	.	.	.	.	.	.	.	.	.	.	.	.	.	.	.	Pasquale_DeVita	Agrogen_90K_CREA-CER			GTC_0668	1
GTC_1231	TDP_1231	AG070	Maestrale	Maestrale	durum	.	Iride/Svevo	.	CULTIVAR	ITALY	Southern_Europe	2004	.	.	.	.	.	.	.	.	.	.	.	.	.	.	.	.	.	Pasquale_DeVita	Agrogen_90K_CREA-CER			GTC_0653	1
GTC_1238	TDP_1238	AG080	Orfeo	Orfeo	durum	.	Creso/Simeto	.	CULTIVAR	ITALY	Southern_Europe	2004	.	.	.	.	.	.	.	.	.	.	.	.	.	.	.	.	.	Pasquale_DeVita	Agrogen_90K_CREA-CER			GTC_0646	1
GTC_1255	TDP_1255	AG100	SanCarlo	SanCarlo	durum	.	Grazia/Degamit	.	CULTIVAR	ITALY	Southern_Europe	1996	.	.	.	.	.	.	.	.	.	.	.	.	.	.	.	.	.	Pasquale_DeVita	Agrogen_90K_CREA-CER			GTC_0636	1
GTC_1256	TDP_1256	AG101	AVISPA	AVISPA	durum	.	Stotka//Altar84/Aldura	.	CULTIVAR	ITALY	Southern_Europe	2001	.	.	.	.	.	.	.	.	.	.	.	.	.	.	.	.	.	Pasquale_DeVita	Agrogen_90K_CREA-CER			GTC_0628	1
GTC_1263	TDP_1263	AG110	Tito	Tito	durum	.	LAKOTA/CASTELPORZIANO[1067][851][1640][2836];	.	CULTIVAR	ITALY	Southern_Europe	1975	.	.	.	.	.	.	.	.	.	.	.	.	.	.	.	.	.	Pasquale_DeVita	Agrogen_90K_CREA-CER			GTC_0627	1
GTC_1264	TDP_1264	AG112	Tresor	Tresor	durum	.	Amber-Durum/IS-22-80	.	CULTIVAR	ITALY	Southern_Europe	1984	.	.	.	.	.	.	.	.	.	.	.	.	.	.	.	.	.	Pasquale_DeVita	Agrogen_90K_CREA-CER			GTC_0616	1
GTC_1267	TDP_1267	AG116	Valgerardo	Valgerardo	durum	.	Giorgio-324//SenatoreCappelli/Yuma	.	CULTIVAR	ITALY	Southern_Europe	1975	.	.	.	.	.	.	.	.	.	.	.	.	.	.	.	.	.	Pasquale_DeVita	Agrogen_90K_CREA-CER			GTC_0610	1
GTC_1270	TDP_1270	AG119	Vendetta	Vendetta	durum	.	Creso/Ofanto	.	CULTIVAR	ITALY	Southern_Europe	2003	.	.	.	.	.	.	.	.	.	.	.	.	.	.	.	.	.	Pasquale_DeVita	Agrogen_90K_CREA-CER			GTC_0596	1
GTC_1271	TDP_1271	AG120	Vesuvio	Vesuvio	durum	.	Ofanto/Simeto	.	CULTIVAR	ITALY	Southern_Europe	1999	.	.	.	.	.	.	.	.	.	.	.	.	.	.	.	.	.	Pasquale_DeVita	Agrogen_90K_CREA-CER			GTC_0592	1
GTC_1276	TDP_1276	AG125	Zenit	Zenit	durum	.	Valriccardo/Vic	.	CULTIVAR	ITALY	Southern_Europe	1992	.	.	.	.	.	.	.	.	.	.	.	.	.	.	.	.	.	Pasquale_DeVita	Agrogen_90K_CREA-CER			GTC_0545	1
GTC_1286	TDP_1286	AG222	PC32	PC32	durum	.	BreedinglinederivedfromF6Latino/Primadur	.	CULTIVAR	UNKNOWN	UNKNOWN	.	.	.	.	.	.	.	.	.	.	.	.	.	.	.	.	.	.	Pasquale_DeVita	Agrogen_90K_CREA-CER			GTC_0524	1
GTC_1312	TDP_1312	PRIMADUR	PRIMADUR	PRIMADUR	durum	.	BLONDUR//2587-8-6/LEEDS	.	CULTIVAR	FRANCE	Western_Europe	1984	.	.	.	.	.	.	.	.	.	.	.	.	.	.	.	.	.	Pasquale_DeVita	Mapping_Parents_/_Other_Samples			GTC_0523	1
GTC_1432	TDP_1432	WSNP92K.258.24153	L18	Jordancoll.86No21	durum	.	.	.	LANDRACE	Jordan	Western_Asia	.	.	.	.	.	.	.	.	.	.	.	.	.	.	.	.	.	.	Marco_Maccaferri	Matt_Hayden			GTC_0100	1
GTC_1440	TDP_1440	WSNP92K.258.24161	L19	Jordancoll.86No42	durum	.	.	.	LANDRACE	Jordan	Western_Asia	.	.	.	.	.	.	.	.	.	.	.	.	.	.	.	.	.	.	Marco_Maccaferri	Matt_Hayden
GTC_1512	TDP_1512	WSNP92K.258.24233	L33	M20	durum	.	.	.	LANDRACE	Morocco	Northern_Africa	.	.	.	.	.	.	.	.	.	.	.	.	.	.	.	.	.	.	Marco_Maccaferri	Matt_Hayden
GTC_1526	TDP_1526	Xu047	Joppa	Joppa	durum	.	Maier/D97643	.	CULTIVAR	NORTH_DAKOTA	Northern_America	2013	.	.	.	.	.	.	.	.	.	.	.	.	.	.	.	.	.	Steven_Xu	Shiaoman_Chao
GTC_1528	TDP_1528	Xu049	Tioga	Tioga	durum	.	PLAZA/MAIER	.	CULTIVAR	NORTH_DAKOTA	Northern_America	2010	.	.	.	.	.	.	.	.	.	.	.	.	.	.	.	.	.	Steven_Xu	Shiaoman_Chao
GTC_1576	TDP_1576	LD077	Crete1	PI278269	durum	.	.	.	LANDRACE	Greece	Southern_Europe	.	.	.	.	Crete	.	35	15	0	35.25	24	45	0	24.75	.	.	.	.	Elisabetta_Mazzucotelli/Hakan_Ozkan	Shiaoman_Chao
GTC_1588	TDP_1588	LD099	Reyati	PI51211	durum	.	.	.	LANDRACE	Lebanon	Western_Asia	.	.	.	.	Nabatiye	.	33	49	48	33.83	35	49	48	35.83	.	.	.	.	Elisabetta_Mazzucotelli/Hakan_Ozkan	Shiaoman_Chao
GTC_1602	TDP_1602	LD108	IWA8609014	PI624840	durum	.	.	.	LANDRACE	Iran	Southern_Asia	.	.	.	.	Ilam	.	33	37	12	33.62	46	27	0	46.45	.	.	.	.	Elisabetta_Mazzucotelli/Hakan_Ozkan	Shiaoman_Chao
GTC_1612	TDP_1612	LD131	TRI11534	TRI11534	durum	.	.	.	LANDRACE	Iraq	Western_Asia	.	.	.	.	.	.	.	.	.	.	.	.	.	.	.	.	.	.	Elisabetta_Mazzucotelli/Hakan_Ozkan	Shiaoman_Chao
GTC_1615	TDP_1615	LD138	TRI17208	TRI17208	durum	.	.	.	LANDRACE	Syria	Western_Asia	.	.	.	.	.	.	.	.	.	.	.	.	.	.	.	.	.	.	Elisabetta_Mazzucotelli/Hakan_Ozkan	Shiaoman_Chao
GTC_1638	TDP_1638	LD170	sirnakalkaya	sirnakalkaya	durum	.	.	.	LANDRACE	Turkey	Western_Asia	.	.	.	.	.	.	.	.	.	.	.	.	.	.	.	.	.	.	Elisabetta_Mazzucotelli/Hakan_Ozkan	Shiaoman_Chao
GTC_1639	TDP_1639	LD171	kurtulan	kurtulan	durum	.	.	.	LANDRACE	Turkey	Western_Asia	.	.	.	.	.	.	.	.	.	.	.	.	.	.	.	.	.	.	Elisabetta_Mazzucotelli/Hakan_Ozkan	Shiaoman_Chao
GTC_1640	TDP_1640	LD172	karadere	karadere	durum	.	.	.	LANDRACE	Turkey	Western_Asia	.	.	.	.	.	.	.	.	.	.	.	.	.	.	.	.	.	.	Elisabetta_Mazzucotelli/Hakan_Ozkan	Shiaoman_Chao
GTC_1647	TDP_1647	LD179	havrani	havrani	durum	.	.	.	LANDRACE	Turkey	Western_Asia	.	.	.	.	.	.	.	.	.	.	.	.	.	.	.	.	.	.	Elisabetta_Mazzucotelli/Hakan_Ozkan	Shiaoman_Chao
GTC_1651	TDP_1651	LD184	M1084	IG128224	durum	.	.	.	LANDRACE	Morocco	Northern_Africa	.	.	.	.	.	.	.	.	.	.	.	.	.	.	.	.	.	.	Elisabetta_Mazzucotelli/Hakan_Ozkan	Shiaoman_Chao
GTC_1653	TDP_1653	LD186	M1150	IG128226	durum	.	.	.	LANDRACE	Morocco	Northern_Africa	.	.	.	.	.	.	.	.	.	.	.	.	.	.	.	.	.	.	Elisabetta_Mazzucotelli/Hakan_Ozkan	Shiaoman_Chao
GTC_1656	TDP_1656	LD189	IG43121	IG43121	durum	.	.	.	LANDRACE	Turkey	Western_Asia	.	.	.	.	.	.	37	53	48.12	37.8967	40	0	42.84	40.0119	.	.	.	.	Elisabetta_Mazzucotelli/Hakan_Ozkan	Shiaoman_Chao
GTC_1707	TDP_1707	LD240	Hammari	IG92371	durum	.	.	.	LANDRACE	Syria	Western_Asia	.	.	.	.	.	.	36	13	0.12	36.2167	37	8	60	37.15	.	.	.	.	Elisabetta_Mazzucotelli/Hakan_Ozkan	Shiaoman_Chao
GTC_1710	TDP_1710	LD243	M3	IG95784	durum	.	.	.	LANDRACE	Morocco	Northern_Africa	.	.	.	.	.	.	.	.	.	.	.	.	.	.	.	.	.	.	Elisabetta_Mazzucotelli/Hakan_Ozkan	Shiaoman_Chao
GTC_1711	TDP_1711	LD244	M10	IG95785	durum	.	.	.	LANDRACE	Morocco	Northern_Africa	.	.	.	.	.	.	.	.	.	.	.	.	.	.	.	.	.	.	Elisabetta_Mazzucotelli/Hakan_Ozkan	Shiaoman_Chao
GTC_1731	TDP_1731	LD262	M20	IG96442	durum	.	.	.	LANDRACE	Morocco	Northern_Africa	.	.	.	.	.	.	.	.	.	.	.	.	.	.	.	.	.	.	Elisabetta_Mazzucotelli/Hakan_Ozkan	Shiaoman_Chao
GTC_1857	TDP_1857	credit	credit	credit	durum	.	unknown	.	CULTIVAR	ITALY	Southern_Europe	2009	.	.	.	.	.	.	.	.	.	.	.	.	.	.	.	.	.	Marco_Maccaferri	Shiaoman_Chao
GTC_1873	TDP_1873	marakas	marakas	marakas	durum	.	unknown	.	CULTIVAR	ITALY	Southern_Europe	2012	.	.	.	.	.	.	.	.	.	.	.	.	.	.	#N/A	.	.	Marco_Maccaferri	Shiaoman_Chao
GTC_1912	TDP_1912	acadur	acadur	acadur	durum	.	unknown	.	CULTIVAR	ITALY	Southern_Europe	2014	.	.	.	.	.	.	.	.	.	.	.	.	.	.	.	.	.	Marco_Maccaferri	Shiaoman_Chao
GTC_2076	TDP_2076	tetra-IPK745	TRI3478	TRI3478	polonicum	polonicum	.	.	ACCESSION	ETHIOPIA	Eastern_Africa	.	T._polonicum_L.	subsp._polonicum_convar._compactum_var._pseudocompactum	Jakubz.	Ethiopia	.	.	.	.	.	.	.	.	.	.	.	.	.	Marco_Maccaferri/Benjamin_Kilian	Shiaoman_Chao
GTC_0100	TDP_0100	W9262	W9262	W9262	durum	.	.	.	CULTIVAR	CANADA	Northern_America	1995	.	.	.	.	.	.	.	.	.	.	.	.	.	.	.	.	.	Curtis_Pozniak	Curtis_Pozniak
GTC_0523	TDP_0523	WSNP92K.158.14721	Aus26351	131029	durum	.	.	Spring	LANDRACE	ALGERIA	Northern_Africa	.	.	.	.	.	.	.	.	.	.	.	.	.	.	.	.	.	.	Matt_Hayden	Hayden
GTC_0524	TDP_0524	WSNP92K.158.14722	Aus26350	131028	durum	.	.	Spring	LANDRACE	SYRIA	Western_Asia	.	.	.	.	.	.	.	.	.	.	.	.	.	.	.	.	.	.	Matt_Hayden	Hayden
GTC_0545	TDP_0545	WSNP92K.158.14743	Aus26377	131055	durum	.	.	Spring	LANDRACE	ALGERIA	Northern_Africa	.	.	.	.	.	.	.	.	.	.	.	.	.	.	.	.	.	.	Matt_Hayden	Hayden
GTC_0592	TDP_0592	WSNP92K.158.14790	Aus26435	131113	durum	.	.	Spring	LANDRACE	CYPRUS	Western_Asia	.	.	.	.	.	.	.	.	.	.	.	.	.	.	.	.	.	.	Matt_Hayden	Hayden
GTC_0596	TDP_0596	WSNP92K.158.14795	Aus26428	131106	durum	.	.	Spring	LANDRACE	GREECE	Southern_Europe	.	.	.	.	.	.	.	.	.	.	.	.	.	.	.	.	.	.	Matt_Hayden	Hayden
GTC_0610	TDP_0610	WSNP92K.159.14809	Aus26450	131128	durum	.	.	Spring	LANDRACE	SYRIA	Western_Asia	.	.	.	.	.	.	.	.	.	.	.	.	.	.	.	.	.	.	Matt_Hayden	Hayden
GTC_0616	TDP_0616	WSNP92K.159.14815	Aus26460	131138	durum	.	.	Spring	LANDRACE	EGYPT	Northern_Africa	.	.	.	.	.	.	.	.	.	.	.	.	.	.	.	.	.	.	Matt_Hayden	Hayden
GTC_0627	TDP_0627	WSNP92K.159.14826	Aus26465	131143	durum	.	.	Spring	LANDRACE	EGYPT	Northern_Africa	.	.	.	.	.	.	.	.	.	.	.	.	.	.	.	.	.	.	Matt_Hayden	Hayden
GTC_0628	TDP_0628	WSNP92K.159.14827	Aus26464	131142	durum	.	.	Spring	LANDRACE	EGYPT	Northern_Africa	.	.	.	.	.	.	.	.	.	.	.	.	.	.	.	.	.	.	Matt_Hayden	Hayden
GTC_0636	TDP_0636	WSNP92K.159.14837	Aus26489	131167	durum	.	.	Spring	LANDRACE	GREECE	Southern_Europe	.	.	.	.	.	.	.	.	.	.	.	.	.	.	.	.	.	.	Matt_Hayden	Hayden
GTC_0646	TDP_0646	WSNP92K.159.14847	Aus26496	131174	durum	.	.	Spring	LANDRACE	GREECE	Southern_Europe	.	.	.	.	.	.	.	.	.	.	.	.	.	.	.	.	.	.	Matt_Hayden	Hayden
GTC_0653	TDP_0653	WSNP92K.159.14854	Aus26506	131184	durum	.	.	Spring	LANDRACE	KAZAKHSTAN	Central_Asia	.	.	.	.	.	.	.	.	.	.	.	.	.	.	.	.	.	.	Matt_Hayden	Hayden
GTC_0668	TDP_0668	WSNP92K.159.14869	Aus26523	131201	durum	.	.	Spring	LANDRACE	MOROCCO	Northern_Africa	.	.	.	.	.	.	.	.	.	.	.	.	.	.	.	.	.	.	Matt_Hayden	Hayden
GTC_0669	TDP_0669	WSNP92K.159.14870	Aus26522	131200	durum	.	.	Spring	LANDRACE	MOROCCO	Northern_Africa	.	.	.	.	.	.	.	.	.	.	.	.	.	.	.	.	.	.	Matt_Hayden	Hayden
GTC_0671	TDP_0671	WSNP92K.159.14872	Aus26520	131198	durum	.	.	Spring	LANDRACE	MOROCCO	Northern_Africa	.	.	.	.	.	.	.	.	.	.	.	.	.	.	.	.	.	.	Matt_Hayden	Hayden
GTC_0672	TDP_0672	WSNP92K.159.14873	Aus26519	131197	durum	.	.	Spring	LANDRACE	MOROCCO	Northern_Africa	.	.	.	.	.	.	.	.	.	.	.	.	.	.	.	.	.	.	Matt_Hayden	Hayden
GTC_0686	TDP_0686	WSNP92K.159.14887	Aus26538	131216	durum	.	.	Spring	LANDRACE	MOROCCO	Northern_Africa	.	.	.	.	.	.	.	.	.	.	.	.	.	.	.	.	.	.	Matt_Hayden	Hayden
GTC_0697	TDP_0697	WSNP92K.159.14898	Aus26543	131221	durum	.	.	Spring	LANDRACE	MOROCCO	Northern_Africa	.	.	.	.	.	.	.	.	.	.	.	.	.	.	.	.	.	.	Matt_Hayden	Hayden
GTC_0700	TDP_0700	WSNP92K.160.14901	Aus26561	131239	durum	.	.	Spring	LANDRACE	IRAN	Southern_Asia	.	.	.	.	.	.	.	.	.	.	.	.	.	.	.	.	.	.	Matt_Hayden	Hayden
GTC_0717	TDP_0717	WSNP92K.160.14918	Aus26578	131256	durum	.	.	Spring	LANDRACE	PORTUGAL	Southern_Europe	.	.	.	.	.	.	.	.	.	.	.	.	.	.	.	.	.	.	Matt_Hayden	Hayden
GTC_0723	TDP_0723	WSNP92K.160.14924	Aus26589	131267	durum	.	.	Spring	LANDRACE	PORTUGAL	Southern_Europe	.	.	.	.	.	.	.	.	.	.	.	.	.	.	.	.	.	.	Matt_Hayden	Hayden
GTC_0729	TDP_0729	WSNP92K.160.14930	Aus26583	131261	durum	.	.	Spring	LANDRACE	PORTUGAL	Southern_Europe	.	.	.	.	.	.	.	.	.	.	.	.	.	.	.	.	.	.	Matt_Hayden	Hayden
GTC_0761	TDP_0761	WSNP92K.160.14962	Aus26617	131295	durum	.	.	Spring	LANDRACE	SPAIN	Southern_Europe	.	.	.	.	.	.	.	.	.	.	.	.	.	.	.	.	.	.	Matt_Hayden	Hayden
GTC_0765	TDP_0765	WSNP92K.160.14966	Aus26633	131311	durum	.	.	Spring	LANDRACE	ITALY	Southern_Europe	.	.	.	.	.	.	.	.	.	.	.	.	.	.	.	.	.	.	Matt_Hayden	Hayden
GTC_0766	TDP_0766	WSNP92K.160.14967	Aus26632	131310	durum	.	.	Spring	LANDRACE	ITALY	Southern_Europe	.	.	.	.	.	.	.	.	.	.	.	.	.	.	.	.	.	.	Matt_Hayden	Hayden
GTC_0767	TDP_0767	WSNP92K.160.14968	Aus26631	131309	durum	.	.	Spring	LANDRACE	ITALY	Southern_Europe	.	.	.	.	.	.	.	.	.	.	.	.	.	.	.	.	.	.	Matt_Hayden	Hayden
GTC_0784	TDP_0784	WSNP92K.160.14985	Aus26653	131331	durum	.	.	Spring	LANDRACE	TURKEY	Western_Asia	.	.	.	.	.	.	.	.	.	.	.	.	.	.	.	.	.	.	Matt_Hayden	Hayden
GTC_0866	TDP_0866	WSNP92K.161.15066	Aus27359	131563	durum	.	.	Spring	LANDRACE	PORTUGAL	Southern_Europe	.	.	.	.	.	.	.	.	.	.	.	.	.	.	.	.	.	.	Matt_Hayden	Hayden
GTC_1277	TDP_1277	AG127	Cltr11390	Cltr11390	turanicum	.	.	.	ACCESSION	USA	Northern_America	.	.	.	.	.	.	.	.	.	.	.	.	.	.	.	.	.	.	Pasquale_DeVita	Agrogen_90K_CREA-CER
GTC_1425	TDP_1425	WSNP92K.258.24146	K2	K2	turanicum	.	.	.	ACCESSION	UNKNOWN	UNKNOWN	.	.	.	.	.	.	.	.	.	.	.	.	.	.	.	.	.	.	Marco_Maccaferri	Matt_Hayden
GTC_1442	TDP_1442	WSNP92K.258.24163	K20	K20	turanicum	.	.	.	ACCESSION	UNKNOWN	UNKNOWN	.	.	.	.	.	.	.	.	.	.	.	.	.	.	.	.	.	.	Marco_Maccaferri	Matt_Hayden
GTC_1454	TDP_1454	WSNP92K.258.24175	K73	K73	turanicum	.	.	.	ACCESSION	UNKNOWN	UNKNOWN	.	.	.	.	.	.	.	.	.	.	.	.	.	.	.	.	.	.	Marco_Maccaferri	Matt_Hayden
GTC_1466	TDP_1466	WSNP92K.258.24187	K23	K23	turanicum	.	.	.	ACCESSION	UNKNOWN	UNKNOWN	.	.	.	.	.	.	.	.	.	.	.	.	.	.	.	.	.	.	Marco_Maccaferri	Matt_Hayden
GTC_1468	TDP_1468	WSNP92K.258.24189	K48	K48	turanicum	.	.	.	ACCESSION	UNKNOWN	UNKNOWN	.	.	.	.	.	.	.	.	.	.	.	.	.	.	.	.	.	.	Marco_Maccaferri	Matt_Hayden
GTC_1474	TDP_1474	WSNP92K.258.24195	K24	K24	turanicum	.	.	.	ACCESSION	UNKNOWN	UNKNOWN	.	.	.	.	.	.	.	.	.	.	.	.	.	.	.	.	.	.	Marco_Maccaferri	Matt_Hayden
GTC_1698	TDP_1698	LD231	Taourirt	IG85269	durum	.	.	.	LANDRACE	Morocco	Northern_Africa	.	.	.	.	.	.	.	.	.	.	.	.	.	.	.	.	.	.	Elisabetta_Mazzucotelli/Hakan_Ozkan	Shiaoman_Chao
GTC_1705	TDP_1705	LD238	Selbera	IG89062	durum	.	.	.	LANDRACE	Morocco	Northern_Africa	.	.	.	.	.	.	.	.	.	.	.	.	.	.	.	.	.	.	Elisabetta_Mazzucotelli/Hakan_Ozkan	Shiaoman_Chao
GTC_1733	TDP_1733	LD264	M33	IG96445	durum	.	.	.	LANDRACE	Morocco	Northern_Africa	.	.	.	.	.	.	.	.	.	.	.	.	.	.	.	.	.	.	Elisabetta_Mazzucotelli/Hakan_Ozkan	Shiaoman_Chao
GTC_1889	TDP_1889	PI290512	Tdicoccum	PI290512	polonicum	.	.	.	ACCESSION	PORTUGAL	Southern_Europe	.	.	.	.	.	.	.	.	.	.	.	.	.	.	.	#N/A	.	.	Anna_Mastrangelo	Shiaoman_Chao
GTC_1969	TDP_1969	DIC-IPK833	GondumIshtur	PI317491	dicoccum	turanicum	.	.	ACCESSION	AFGHANISTAN	Southern_Asia	.	dicoccon	subsp.turanicum	.	Afghanistan,Ghowr,7mi.westofChakcharan(QalaQausi),northsideofHariRudRiver	.	34	31	0	34.5167	65	7	60	65.1333	2196	.	.	.	Marco_Maccaferri/Benjamin_Kilian	Shiaoman_Chao
GTC_2069	TDP_2069	tetra-IPK775	Mika	PI167622	polonicum	polonicum	.	.	ACCESSION	TURKEY	Western_Asia	.	T._polonicum_L.	_subsp._polonicum	.	Balikesir	.	.	.	.	.	.	.	.	.	.	.	.	.	Marco_Maccaferri/Benjamin_Kilian	Shiaoman_Chao
GTC_2077	TDP_2077	tetra-IPK781	TafeelihRiti	PI223171	polonicum	polonicum	.	.	ACCESSION	JORDAN	Western_Asia	.	T._polonicum_L.	_subsp._polonicum	.	.	.	.	.	.	.	.	.	.	.	.	.	.	.	Marco_Maccaferri/Benjamin_Kilian	Shiaoman_Chao
GTC_2084	TDP_2084	tetra-IPK748	TRI15114	TRI15114	polonicum	polonicum	.	.	ACCESSION	MOROCCO	Northern_Africa	.	T._polonicum_L.	subsp._polonicum_convar._compactum_var._pseudocompactum	Link	.	.	.	.	.	.	.	.	.	.	.	.	.	.	Marco_Maccaferri/Benjamin_Kilian	Shiaoman_Chao
GTC_2100	TDP_2100	tetra-IPK754	PALESTINE	TRI28852	polonicum	.	.	.	ACCESSION	ISRAEL	Western_Asia	.	T._polonicum_L.	subsp._polonicum_convar._compactum_var._pseudocompactum	.	.	.	.	.	.	.	.	.	.	.	.	.	.	.	Marco_Maccaferri/Benjamin_Kilian	Shiaoman_Chao
GTC_2101	TDP_2101	tetra-IPK785	2719	PI254214	polonicum	polonicum	.	.	ACCESSION	INDIA	Southern_Asia	.	T._polonicum_L.	_subsp._polonicum	.	Udaipur	Rajasthan,MewarState	.	.	.	.	.	.	.	.	.	.	.	.	Marco_Maccaferri/Benjamin_Kilian	Shiaoman_Chao
GTC_0128	TDP_0128	115DP2	MG5397/2	PI254149/2	dicoccum	.	.	.	ACCESSION	UNKNOWN	UNKNOWN	.	.	.	.	Harer,	Harer,	9	30	0	9.5	41	30	0	41.5	41.5	https://npgsweb.ars-grin.gov/gringlobal/accessiondetail.aspx?1195291	.	.	Marco_Maccaferri/Mike_Pumphrey	Mike_Pumphrey
GTC_0306	TDP_0306	10EP1	DW-A-Ino.71	DW-A-Ino.71	durum	.	.	.	LANDRACE	ETHIOPIA	Eastern_Africa	.	.	.	.	Akaki	DZARC	9	8	59	9.14991	37	43	59	37.7333	.	.	.	.	Marco_Maccaferri/Mike_Pumphrey/Tesfaye_Letta_Dugo	Mike_Pumphrey
GTC_0307	TDP_0307	100EP2	Gojam-23no.3	Gojam-23no.3	durum	.	.	.	LANDRACE	ETHIOPIA	Eastern_Africa	.	.	.	.	Gojam	DZARC	11	2	31	11.0424	37	18	14	37.304	.	.	.	.	Marco_Maccaferri/Mike_Pumphrey/Tesfaye_Letta_Dugo	Mike_Pumphrey
GTC_0309	TDP_0309	102EP2	Selam	Selam	durum	.	GERARDO/3/ND-61-130/LEEDS//COCORIT-71/4/HORA/5/HORA//COCORIT-71/CANDEAL	.	CULTIVAR	ETHIOPIA	Eastern_Africa	2004	.	.	CIMMYT_PEDIGREE	.	.	.	.	.	.	.	.	.	.	.	.	.	.	Marco_Maccaferri/Mike_Pumphrey/Tesfaye_Letta_Dugo	Mike_Pumphrey
GTC_0327	TDP_0327	11EP1	DW-A-Ino.80	DW-A-Ino.80	durum	.	.	.	LANDRACE	ETHIOPIA	Eastern_Africa	.	.	.	.	Akaki	DZARC	9	8	59	9.14991	37	43	59	37.7333	.	.	.	.	Marco_Maccaferri/Mike_Pumphrey/Tesfaye_Letta_Dugo	Mike_Pumphrey
GTC_0335	TDP_0335	127EP2	2000/01population69-47FRno.75	2000/01population69-47FRno.75	durum	.	.	.	LANDRACE	ETHIOPIA	Eastern_Africa	.	.	.	.	Bale	SARC	6	42	26	6.7072	40	34	16	40.5711	.	.	.	.	Marco_Maccaferri/Mike_Pumphrey/Tesfaye_Letta_Dugo	Mike_Pumphrey
GTC_0336	TDP_0336	128EP2	2000/01population69-47FRno.83	2000/01population69-47FRno.83	durum	.	.	.	LANDRACE	ETHIOPIA	Eastern_Africa	.	.	.	.	Bale	SARC	6	42	26	6.7072	40	34	16	40.5711	.	.	.	.	Marco_Maccaferri/Mike_Pumphrey/Tesfaye_Letta_Dugo	Mike_Pumphrey
GTC_0338	TDP_0338	12EP1	DW-A-Ino.130	DW-A-Ino.130	durum	.	.	.	LANDRACE	ETHIOPIA	Eastern_Africa	.	.	.	.	Akaki	DZARC	9	8	59	9.14991	37	43	59	37.7333	.	.	.	.	Marco_Maccaferri/Mike_Pumphrey/Tesfaye_Letta_Dugo	Mike_Pumphrey
GTC_0339	TDP_0339	130EP2	2000/01population69-47FRno.95	2000/01population69-47FRno.95	durum	.	.	.	LANDRACE	ETHIOPIA	Eastern_Africa	.	.	.	.	Bale	SARC	6	42	26	6.7072	40	34	16	40.5711	.	.	.	.	Marco_Maccaferri/Mike_Pumphrey/Tesfaye_Letta_Dugo	Mike_Pumphrey
GTC_0342	TDP_0342	133EP2	2000/01population69-47FRno.102	2000/01population69-47FRno.102	durum	.	.	.	LANDRACE	ETHIOPIA	Eastern_Africa	.	.	.	.	Bale	SARC	6	42	26	6.7072	40	34	16	40.5711	.	.	.	.	Marco_Maccaferri/Mike_Pumphrey/Tesfaye_Letta_Dugo	Mike_Pumphrey
GTC_0343	TDP_0343	134EP2	2000/01population69-47FRno.103	2000/01population69-47FRno.103	durum	.	.	.	LANDRACE	ETHIOPIA	Eastern_Africa	.	.	.	.	Bale	SARC	6	42	26	6.7072	40	34	16	40.5711	.	.	.	.	Marco_Maccaferri/Mike_Pumphrey/Tesfaye_Letta_Dugo	Mike_Pumphrey
GTC_0344	TDP_0344	135EP2	2000/01populationFRno.11	2000/01populationFRno.11	durum	.	.	.	LANDRACE	ETHIOPIA	Eastern_Africa	.	.	.	.	Bale	SARC	6	42	26	6.7072	40	34	16	40.5711	.	.	.	.	Marco_Maccaferri/Mike_Pumphrey/Tesfaye_Letta_Dugo	Mike_Pumphrey
GTC_0345	TDP_0345	136EP2	2000/01populationFRno.16	2000/01populationFRno.16	durum	.	.	.	LANDRACE	ETHIOPIA	Eastern_Africa	.	.	.	.	Bale	SARC	6	42	26	6.7072	40	34	16	40.5711	.	.	.	.	Marco_Maccaferri/Mike_Pumphrey/Tesfaye_Letta_Dugo	Mike_Pumphrey
GTC_0346	TDP_0346	137EP2	2000/01populationFRno.29	2000/01populationFRno.29	durum	.	.	.	LANDRACE	ETHIOPIA	Eastern_Africa	.	.	.	.	Bale	SARC	6	42	26	6.7072	40	34	16	40.5711	.	.	.	.	Marco_Maccaferri/Mike_Pumphrey/Tesfaye_Letta_Dugo	Mike_Pumphrey
GTC_0347	TDP_0347	138EP2	2000/01populationFRno.30	2000/01populationFRno.30	durum	.	.	.	LANDRACE	ETHIOPIA	Eastern_Africa	.	.	.	.	Bale	SARC	6	42	26	6.7072	40	34	16	40.5711	.	.	.	.	Marco_Maccaferri/Mike_Pumphrey/Tesfaye_Letta_Dugo	Mike_Pumphrey
GTC_0348	TDP_0348	139EP2	2000/01populationFRno.40	2000/01populationFRno.40	durum	.	.	.	LANDRACE	ETHIOPIA	Eastern_Africa	.	.	.	.	Bale	SARC	6	42	26	6.7072	40	34	16	40.5711	.	.	.	.	Marco_Maccaferri/Mike_Pumphrey/Tesfaye_Letta_Dugo	Mike_Pumphrey
GTC_0349	TDP_0349	13EP1	DW-A-4no.17	DW-A-4no.17	durum	.	.	.	LANDRACE	ETHIOPIA	Eastern_Africa	.	.	.	.	Akaki	DZARC	9	8	59	9.14991	37	43	59	37.7333	.	.	.	.	Marco_Maccaferri/Mike_Pumphrey/Tesfaye_Letta_Dugo	Mike_Pumphrey
GTC_0351	TDP_0351	141EP2	2000/01populationFRno.45	2000/01populationFRno.45	durum	.	.	.	LANDRACE	ETHIOPIA	Eastern_Africa	.	.	.	.	Bale	SARC	6	42	26	6.7072	40	34	16	40.5711	.	.	.	.	Marco_Maccaferri/Mike_Pumphrey/Tesfaye_Letta_Dugo	Mike_Pumphrey
GTC_0352	TDP_0352	142EP2	2000/01populationFRno.85	2000/01populationFRno.85	durum	.	.	.	LANDRACE	ETHIOPIA	Eastern_Africa	.	.	.	.	Bale	SARC	6	42	26	6.7072	40	34	16	40.5711	.	.	.	.	Marco_Maccaferri/Mike_Pumphrey/Tesfaye_Letta_Dugo	Mike_Pumphrey
GTC_0353	TDP_0353	143EP2	2000/01populationFRno.87	2000/01populationFRno.87	durum	.	.	.	LANDRACE	ETHIOPIA	Eastern_Africa	.	.	.	.	Bale	SARC	6	42	26	6.7072	40	34	16	40.5711	.	.	.	.	Marco_Maccaferri/Mike_Pumphrey/Tesfaye_Letta_Dugo	Mike_Pumphrey
GTC_0354	TDP_0354	144EP2	2000/01populationFRno.88	2000/01populationFRno.88	durum	.	.	.	LANDRACE	ETHIOPIA	Eastern_Africa	.	.	.	.	Bale	SARC	6	42	26	6.7072	40	34	16	40.5711	.	.	.	.	Marco_Maccaferri/Mike_Pumphrey/Tesfaye_Letta_Dugo	Mike_Pumphrey
GTC_0355	TDP_0355	145EP2	2000/01population75-51FRno.92/1	2000/01population75-51FRno.92/1	durum	.	.	.	LANDRACE	ETHIOPIA	Eastern_Africa	.	.	.	.	Bale	SARC	6	42	26	6.7072	40	34	16	40.5711	.	.	.	.	Marco_Maccaferri/Mike_Pumphrey/Tesfaye_Letta_Dugo	Mike_Pumphrey
GTC_0356	TDP_0356	146EP2	2000/01population75-51FRno.15	2000/01population75-51FRno.15	durum	.	.	.	LANDRACE	ETHIOPIA	Eastern_Africa	.	.	.	.	Bale	SARC	6	42	26	6.7072	40	34	16	40.5711	.	.	.	.	Marco_Maccaferri/Mike_Pumphrey/Tesfaye_Letta_Dugo	Mike_Pumphrey
GTC_0357	TDP_0357	147EP2	2000/01population75-51FRno.23	2000/01population75-51FRno.23	durum	.	.	.	LANDRACE	ETHIOPIA	Eastern_Africa	.	.	.	.	Bale	SARC	6	42	26	6.7072	40	34	16	40.5711	.	.	.	.	Marco_Maccaferri/Mike_Pumphrey/Tesfaye_Letta_Dugo	Mike_Pumphrey
GTC_0358	TDP_0358	149EP2	2000/01population75-51FRno.41	2000/01population75-51FRno.41	durum	.	.	.	LANDRACE	ETHIOPIA	Eastern_Africa	.	.	.	.	Bale	SARC	6	42	26	6.7072	40	34	16	40.5711	.	.	.	.	Marco_Maccaferri/Mike_Pumphrey/Tesfaye_Letta_Dugo	Mike_Pumphrey
GTC_0359	TDP_0359	14EP1	DW-A-4no.36	DW-A-4no.36	durum	.	.	.	LANDRACE	ETHIOPIA	Eastern_Africa	.	.	.	.	Akaki	DZARC	9	8	59	9.14991	37	43	59	37.7333	.	.	.	.	Marco_Maccaferri/Mike_Pumphrey/Tesfaye_Letta_Dugo	Mike_Pumphrey
GTC_0360	TDP_0360	150EP2	2000/01population75-51FRno.51	2000/01population75-51FRno.51	durum	.	.	.	LANDRACE	ETHIOPIA	Eastern_Africa	.	.	.	.	Bale	SARC	6	42	26	6.7072	40	34	16	40.5711	.	.	.	.	Marco_Maccaferri/Mike_Pumphrey/Tesfaye_Letta_Dugo	Mike_Pumphrey
GTC_0361	TDP_0361	151EP2	2000/01population75-51FRno.57	2000/01population75-51FRno.57	durum	.	.	.	LANDRACE	ETHIOPIA	Eastern_Africa	.	.	.	.	Bale	SARC	6	42	26	6.7072	40	34	16	40.5711	.	.	.	.	Marco_Maccaferri/Mike_Pumphrey/Tesfaye_Letta_Dugo	Mike_Pumphrey
GTC_0362	TDP_0362	152EP2	2000/01population90FRno.59	2000/01population90FRno.59	durum	.	.	.	LANDRACE	ETHIOPIA	Eastern_Africa	.	.	.	.	Bale	SARC	6	42	26	6.7072	40	34	16	40.5711	.	.	.	.	Marco_Maccaferri/Mike_Pumphrey/Tesfaye_Letta_Dugo	Mike_Pumphrey
GTC_0363	TDP_0363	153EP2	2000/01population75-51FRno.92/2	2000/01population75-51FRno.92/2	durum	.	.	.	LANDRACE	ETHIOPIA	Eastern_Africa	.	.	.	.	Bale	SARC	6	42	26	6.7072	40	34	16	40.5711	.	.	.	.	Marco_Maccaferri/Mike_Pumphrey/Tesfaye_Letta_Dugo	Mike_Pumphrey
GTC_0365	TDP_0365	155EP2	2000/01population37-30BDIno.10	2000/01population37-30BDIno.10	durum	.	.	.	LANDRACE	ETHIOPIA	Eastern_Africa	.	.	.	.	Bale	SARC	6	42	26	6.7072	40	34	16	40.5711	.	.	.	.	Marco_Maccaferri/Mike_Pumphrey/Tesfaye_Letta_Dugo	Mike_Pumphrey
GTC_0366	TDP_0366	156EP2	2000/01population37-30BDIno.12	2000/01population37-30BDIno.12	durum	.	.	.	LANDRACE	ETHIOPIA	Eastern_Africa	.	.	.	.	Bale	SARC	6	42	26	6.7072	40	34	16	40.5711	.	.	.	.	Marco_Maccaferri/Mike_Pumphrey/Tesfaye_Letta_Dugo	Mike_Pumphrey
GTC_0367	TDP_0367	157EP2	2000/01population37-30BDIno.20	2000/01population37-30BDIno.20	durum	.	.	.	LANDRACE	ETHIOPIA	Eastern_Africa	.	.	.	.	Bale	SARC	6	42	26	6.7072	40	34	16	40.5711	.	.	.	.	Marco_Maccaferri/Mike_Pumphrey/Tesfaye_Letta_Dugo	Mike_Pumphrey
GTC_0368	TDP_0368	158EP2	2000/01population37-30BDIno.26	2000/01population37-30BDIno.26	durum	.	.	.	LANDRACE	ETHIOPIA	Eastern_Africa	.	.	.	.	Bale	SARC	6	42	26	6.7072	40	34	16	40.5711	.	.	.	.	Marco_Maccaferri/Mike_Pumphrey/Tesfaye_Letta_Dugo	Mike_Pumphrey
GTC_0369	TDP_0369	159EP2	2000/01population37-30BDIno.36	2000/01population37-30BDIno.36	durum	.	.	.	LANDRACE	ETHIOPIA	Eastern_Africa	.	.	.	.	Bale	SARC	6	42	26	6.7072	40	34	16	40.5711	.	.	.	.	Marco_Maccaferri/Mike_Pumphrey/Tesfaye_Letta_Dugo	Mike_Pumphrey
GTC_0370	TDP_0370	15EP1	DW-B-3no.28	DW-B-3no.28	durum	.	.	.	LANDRACE	ETHIOPIA	Eastern_Africa	.	.	.	.	Bichena	DZARC	10	26	40	10.4458	38	12	7	38.2016	.	.	.	.	Marco_Maccaferri/Mike_Pumphrey/Tesfaye_Letta_Dugo	Mike_Pumphrey
GTC_0371	TDP_0371	160EP2	2000/01population37-30BDIno.48	2000/01population37-30BDIno.48	durum	.	.	.	LANDRACE	ETHIOPIA	Eastern_Africa	.	.	.	.	Bale	SARC	6	42	26	6.7072	40	34	16	40.5711	.	.	.	.	Marco_Maccaferri/Mike_Pumphrey/Tesfaye_Letta_Dugo	Mike_Pumphrey
GTC_0373	TDP_0373	162EP2	2000/01population37-30BDIno.55	2000/01population37-30BDIno.55	durum	.	.	.	LANDRACE	ETHIOPIA	Eastern_Africa	.	.	.	.	Bale	SARC	6	42	26	6.7072	40	34	16	40.5711	.	.	.	.	Marco_Maccaferri/Mike_Pumphrey/Tesfaye_Letta_Dugo	Mike_Pumphrey
GTC_0374	TDP_0374	163EP2	2000/01population37-30BDIno.63	2000/01population37-30BDIno.63	durum	.	.	.	LANDRACE	ETHIOPIA	Eastern_Africa	.	.	.	.	Bale	SARC	6	42	26	6.7072	40	34	16	40.5711	.	.	.	.	Marco_Maccaferri/Mike_Pumphrey/Tesfaye_Letta_Dugo	Mike_Pumphrey
GTC_0376	TDP_0376	165EP2	2000/01population14no.3	2000/01population14no.3	durum	.	.	.	LANDRACE	ETHIOPIA	Eastern_Africa	.	.	.	.	Bale	SARC	6	42	26	6.7072	40	34	16	40.5711	.	.	.	.	Marco_Maccaferri/Mike_Pumphrey/Tesfaye_Letta_Dugo	Mike_Pumphrey
GTC_0377	TDP_0377	166EP2	2000/01population14no.5	2000/01population14no.5	durum	.	.	.	LANDRACE	ETHIOPIA	Eastern_Africa	.	.	.	.	Bale	SARC	6	42	26	6.7072	40	34	16	40.5711	.	.	.	.	Marco_Maccaferri/Mike_Pumphrey/Tesfaye_Letta_Dugo	Mike_Pumphrey
GTC_0378	TDP_0378	167EP2	2000/01population14no.10	2000/01population14no.10	durum	.	.	.	LANDRACE	ETHIOPIA	Eastern_Africa	.	.	.	.	Bale	SARC	6	42	26	6.7072	40	34	16	40.5711	.	.	.	.	Marco_Maccaferri/Mike_Pumphrey/Tesfaye_Letta_Dugo	Mike_Pumphrey
GTC_0379	TDP_0379	168EP2	2000/01population14no.13	2000/01population14no.13	durum	.	.	.	LANDRACE	ETHIOPIA	Eastern_Africa	.	.	.	.	Bale	SARC	6	42	26	6.7072	40	34	16	40.5711	.	.	.	.	Marco_Maccaferri/Mike_Pumphrey/Tesfaye_Letta_Dugo	Mike_Pumphrey
GTC_0380	TDP_0380	169EP2	2000/01population14no.36	2000/01population14no.36	durum	.	.	.	LANDRACE	ETHIOPIA	Eastern_Africa	.	.	.	.	Bale	SARC	6	42	26	6.7072	40	34	16	40.5711	.	.	.	.	Marco_Maccaferri/Mike_Pumphrey/Tesfaye_Letta_Dugo	Mike_Pumphrey
GTC_0381	TDP_0381	16EP1	DW-B-3no.40	DW-B-3no.40	durum	.	.	.	LANDRACE	ETHIOPIA	Eastern_Africa	.	.	.	.	Bichena	DZARC	10	26	40	10.4458	38	12	7	38.2016	.	.	.	.	Marco_Maccaferri/Mike_Pumphrey/Tesfaye_Letta_Dugo	Mike_Pumphrey
GTC_0382	TDP_0382	170EP2	2000/01population14no.45	2000/01population14no.45	durum	.	.	.	LANDRACE	ETHIOPIA	Eastern_Africa	.	.	.	.	Bale	SARC	6	42	26	6.7072	40	34	16	40.5711	.	.	.	.	Marco_Maccaferri/Mike_Pumphrey/Tesfaye_Letta_Dugo	Mike_Pumphrey
GTC_0383	TDP_0383	171EP2	2000/01population14no.55	2000/01population14no.55	durum	.	.	.	LANDRACE	ETHIOPIA	Eastern_Africa	.	.	.	.	Bale	SARC	6	42	26	6.7072	40	34	16	40.5711	.	.	.	.	Marco_Maccaferri/Mike_Pumphrey/Tesfaye_Letta_Dugo	Mike_Pumphrey
GTC_0385	TDP_0385	173EP2	2000/01population14no.81	2000/01population14no.81	durum	.	.	.	LANDRACE	ETHIOPIA	Eastern_Africa	.	.	.	.	Bale	SARC	6	42	26	6.7072	40	34	16	40.5711	.	.	.	.	Marco_Maccaferri/Mike_Pumphrey/Tesfaye_Letta_Dugo	Mike_Pumphrey
GTC_0387	TDP_0387	175EP2	2000/01population14no.106	2000/01population14no.106	durum	.	.	.	LANDRACE	ETHIOPIA	Eastern_Africa	.	.	.	.	Bale	SARC	6	42	26	6.7072	40	34	16	40.5711	.	.	.	.	Marco_Maccaferri/Mike_Pumphrey/Tesfaye_Letta_Dugo	Mike_Pumphrey
GTC_0388	TDP_0388	176EP2	2000/01population25-23BDIno.1	2000/01population25-23BDIno.1	durum	.	.	.	LANDRACE	ETHIOPIA	Eastern_Africa	.	.	.	.	Bale	SARC	6	42	26	6.7072	40	34	16	40.5711	.	.	.	.	Marco_Maccaferri/Mike_Pumphrey/Tesfaye_Letta_Dugo	Mike_Pumphrey
GTC_0390	TDP_0390	17EP1	DW-A-3no.73	DW-A-3no.73	durum	.	.	.	LANDRACE	ETHIOPIA	Eastern_Africa	.	.	.	.	Akaki	DZARC	9	8	59	9.14991	37	43	59	37.7333	.	.	.	.	Marco_Maccaferri/Mike_Pumphrey/Tesfaye_Letta_Dugo	Mike_Pumphrey
GTC_0392	TDP_0392	181EP2	2000/01population25-23BDIno.24	2000/01population25-23BDIno.24	durum	.	.	.	LANDRACE	ETHIOPIA	Eastern_Africa	.	.	.	.	Bale	SARC	6	42	26	6.7072	40	34	16	40.5711	.	.	.	.	Marco_Maccaferri/Mike_Pumphrey/Tesfaye_Letta_Dugo	Mike_Pumphrey
GTC_0393	TDP_0393	182EP2	2000/01population25-23BDIno.27	2000/01population25-23BDIno.27	durum	.	.	.	LANDRACE	ETHIOPIA	Eastern_Africa	.	.	.	.	Bale	SARC	6	42	26	6.7072	40	34	16	40.5711	.	.	.	.	Marco_Maccaferri/Mike_Pumphrey/Tesfaye_Letta_Dugo	Mike_Pumphrey
GTC_0394	TDP_0394	183EP2	2000/01population25-23BDIno.29	2000/01population25-23BDIno.29	durum	.	.	.	LANDRACE	ETHIOPIA	Eastern_Africa	.	.	.	.	Bale	SARC	6	42	26	6.7072	40	34	16	40.5711	.	.	.	.	Marco_Maccaferri/Mike_Pumphrey/Tesfaye_Letta_Dugo	Mike_Pumphrey
GTC_0395	TDP_0395	184EP2	2000/01population25-23BDIno.35	2000/01population25-23BDIno.35	durum	.	.	.	LANDRACE	ETHIOPIA	Eastern_Africa	.	.	.	.	Bale	SARC	6	42	26	6.7072	40	34	16	40.5711	.	.	.	.	Marco_Maccaferri/Mike_Pumphrey/Tesfaye_Letta_Dugo	Mike_Pumphrey
GTC_0396	TDP_0396	185EP2	2000/01population25-23BDIno.42	2000/01population25-23BDIno.42	durum	.	.	.	LANDRACE	ETHIOPIA	Eastern_Africa	.	.	.	.	Bale	SARC	6	42	26	6.7072	40	34	16	40.5711	.	.	.	.	Marco_Maccaferri/Mike_Pumphrey/Tesfaye_Letta_Dugo	Mike_Pumphrey
GTC_0397	TDP_0397	186EP2	2000/01population25-23BDIno.45	2000/01population25-23BDIno.45	durum	.	.	.	LANDRACE	ETHIOPIA	Eastern_Africa	.	.	.	.	Bale	SARC	6	42	26	6.7072	40	34	16	40.5711	.	.	.	.	Marco_Maccaferri/Mike_Pumphrey/Tesfaye_Letta_Dugo	Mike_Pumphrey
GTC_0398	TDP_0398	187EP2	2000/01population25-23BDIno.48	2000/01population25-23BDIno.48	durum	.	.	.	LANDRACE	ETHIOPIA	Eastern_Africa	.	.	.	.	Bale	SARC	6	42	26	6.7072	40	34	16	40.5711	.	.	.	.	Marco_Maccaferri/Mike_Pumphrey/Tesfaye_Letta_Dugo	Mike_Pumphrey
GTC_0400	TDP_0400	189EP2	2000/01population25-23BDIno.57	2000/01population25-23BDIno.57	durum	.	.	.	LANDRACE	ETHIOPIA	Eastern_Africa	.	.	.	.	Bale	SARC	6	42	26	6.7072	40	34	16	40.5711	.	.	.	.	Marco_Maccaferri/Mike_Pumphrey/Tesfaye_Letta_Dugo	Mike_Pumphrey
GTC_0401	TDP_0401	18EP1	CD-no.32	CD-no.32	durum	.	.	.	LANDRACE	ETHIOPIA	Eastern_Africa	.	.	.	.	USA	DZARC	.	.	.	.	.	.	.	.	.	.	.	.	Marco_Maccaferri/Mike_Pumphrey/Tesfaye_Letta_Dugo	Mike_Pumphrey
GTC_0402	TDP_0402	190EP2	2000/01population25-23BDIno.60	2000/01population25-23BDIno.60	durum	.	.	.	LANDRACE	ETHIOPIA	Eastern_Africa	.	.	.	.	Bale	SARC	6	42	26	6.7072	40	34	16	40.5711	.	.	.	.	Marco_Maccaferri/Mike_Pumphrey/Tesfaye_Letta_Dugo	Mike_Pumphrey
GTC_0403	TDP_0403	191EP2	2000/01population25-23BDIno.64	2000/01population25-23BDIno.64	durum	.	.	.	LANDRACE	ETHIOPIA	Eastern_Africa	.	.	.	.	Bale	SARC	6	42	26	6.7072	40	34	16	40.5711	.	.	.	.	Marco_Maccaferri/Mike_Pumphrey/Tesfaye_Letta_Dugo	Mike_Pumphrey
GTC_0404	TDP_0404	192EP2	2000/01population25-23BDIno.68	2000/01population25-23BDIno.68	durum	.	.	.	LANDRACE	ETHIOPIA	Eastern_Africa	.	.	.	.	Bale	SARC	6	42	26	6.7072	40	34	16	40.5711	.	.	.	.	Marco_Maccaferri/Mike_Pumphrey/Tesfaye_Letta_Dugo	Mike_Pumphrey
GTC_0405	TDP_0405	193EP3	2000/01population25-23BDIno.72	2000/01population25-23BDIno.72	durum	.	.	.	LANDRACE	ETHIOPIA	Eastern_Africa	.	.	.	.	Bale	SARC	6	42	26	6.7072	40	34	16	40.5711	.	.	.	.	Marco_Maccaferri/Mike_Pumphrey/Tesfaye_Letta_Dugo	Mike_Pumphrey
GTC_0406	TDP_0406	194EP3	2000/01population25-23BDIno.80	2000/01population25-23BDIno.80	durum	.	.	.	LANDRACE	ETHIOPIA	Eastern_Africa	.	.	.	.	Bale	SARC	6	42	26	6.7072	40	34	16	40.5711	.	.	.	.	Marco_Maccaferri/Mike_Pumphrey/Tesfaye_Letta_Dugo	Mike_Pumphrey
GTC_0407	TDP_0407	195EP3	2000/01population25-23BDIno.83	2000/01population25-23BDIno.83	durum	.	.	.	LANDRACE	ETHIOPIA	Eastern_Africa	.	.	.	.	Bale	SARC	6	42	26	6.7072	40	34	16	40.5711	.	.	.	.	Marco_Maccaferri/Mike_Pumphrey/Tesfaye_Letta_Dugo	Mike_Pumphrey
GTC_0408	TDP_0408	196EP3	2000/01population25-23BDIno.90	2000/01population25-23BDIno.90	durum	.	.	.	LANDRACE	ETHIOPIA	Eastern_Africa	.	.	.	.	Bale	SARC	6	42	26	6.7072	40	34	16	40.5711	.	.	.	.	Marco_Maccaferri/Mike_Pumphrey/Tesfaye_Letta_Dugo	Mike_Pumphrey
GTC_0409	TDP_0409	197EP3	2000/01population25-23BDIno.93	2000/01population25-23BDIno.93	durum	.	.	.	LANDRACE	ETHIOPIA	Eastern_Africa	.	.	.	.	Bale	SARC	6	42	26	6.7072	40	34	16	40.5711	.	.	.	.	Marco_Maccaferri/Mike_Pumphrey/Tesfaye_Letta_Dugo	Mike_Pumphrey
GTC_0410	TDP_0410	198EP3	2000/01population25-23BDIno.105	2000/01population25-23BDIno.105	durum	.	.	.	LANDRACE	ETHIOPIA	Eastern_Africa	.	.	.	.	Bale	SARC	6	42	26	6.7072	40	34	16	40.5711	.	.	.	.	Marco_Maccaferri/Mike_Pumphrey/Tesfaye_Letta_Dugo	Mike_Pumphrey
GTC_0411	TDP_0411	199EP3	2000/02population82no.4	2000/02population82no.4	durum	.	.	.	LANDRACE	ETHIOPIA	Eastern_Africa	.	.	.	.	Bale	SARC	6	42	26	6.7072	40	34	16	40.5711	.	.	.	.	Marco_Maccaferri/Mike_Pumphrey/Tesfaye_Letta_Dugo	Mike_Pumphrey
GTC_0412	TDP_0412	19EP1	CD-1no.65	CD-1no.65	durum	.	.	.	LANDRACE	ETHIOPIA	Eastern_Africa	.	.	.	.	USA	DZARC	.	.	.	.	.	.	.	.	.	.	.	.	Marco_Maccaferri/Mike_Pumphrey/Tesfaye_Letta_Dugo	Mike_Pumphrey
GTC_0413	TDP_0413	1EP1	WC-1no.4	WC-1no.4	durum	.	.	.	LANDRACE	ETHIOPIA	Eastern_Africa	.	.	.	.	Wello	DZARC_	11	4	44	11.0786	39	11	24	39.1897	.	.	.	.	Marco_Maccaferri/Mike_Pumphrey/Tesfaye_Letta_Dugo	Mike_Pumphrey
GTC_0414	TDP_0414	200EP3	2000/02population82no.5	2000/02population82no.5	durum	.	.	.	LANDRACE	ETHIOPIA	Eastern_Africa	.	.	.	.	Bale	SARC	6	42	26	6.7072	40	34	16	40.5711	.	.	.	.	Marco_Maccaferri/Mike_Pumphrey/Tesfaye_Letta_Dugo	Mike_Pumphrey
GTC_0415	TDP_0415	20EP1	CD-1no.89	CD-1no.89	durum	.	.	.	LANDRACE	USA	Northern_America	.	.	.	.	USA	DZARC	.	.	.	.	.	.	.	.	.	.	.	.	Marco_Maccaferri/Mike_Pumphrey/Tesfaye_Letta_Dugo	Mike_Pumphrey
GTC_0416	TDP_0416	21EP1	DW-B1no.34	DW-B1no.34	durum	.	.	.	LANDRACE	ETHIOPIA	Eastern_Africa	.	.	.	.	Bichena	DZARC	10	26	40	10.4458	38	12	7	38.2016	.	.	.	.	Marco_Maccaferri/Mike_Pumphrey/Tesfaye_Letta_Dugo	Mike_Pumphrey
GTC_0417	TDP_0417	22EP1	DW-B1no.98	DW-B1no.98	durum	.	.	.	LANDRACE	ETHIOPIA	Eastern_Africa	.	.	.	.	Bichena	DZARC	10	26	40	10.4458	38	12	7	38.2016	.	.	.	.	Marco_Maccaferri/Mike_Pumphrey/Tesfaye_Letta_Dugo	Mike_Pumphrey
GTC_0418	TDP_0418	23EP1	Gojam-23no.39	Gojam-23no.39	durum	.	.	.	LANDRACE	ETHIOPIA	Eastern_Africa	.	.	.	.	Gojam	DZARC	11	2	31	11.0424	37	18	14	37.304	.	.	.	.	Marco_Maccaferri/Mike_Pumphrey/Tesfaye_Letta_Dugo	Mike_Pumphrey
GTC_0420	TDP_0420	25EP1	Gojam-24no.33	Gojam-24no.33	durum	.	.	.	LANDRACE	ETHIOPIA	Eastern_Africa	.	.	.	.	Gojam	DZARC	11	2	31	11.0424	37	18	14	37.304	.	.	.	.	Marco_Maccaferri/Mike_Pumphrey/Tesfaye_Letta_Dugo	Mike_Pumphrey
GTC_0421	TDP_0421	26EP1	Tigray-8no.7	Tigray-8no.7	durum	.	.	.	LANDRACE	ETHIOPIA	Eastern_Africa	.	.	.	.	Tigray	DZARC	13	52	51.6	13.8806	37	18	14	38.778	.	.	.	.	Marco_Maccaferri/Mike_Pumphrey/Tesfaye_Letta_Dugo	Mike_Pumphrey
GTC_0422	TDP_0422	27EP1	Tigray-8no.13	Tigray-8no.13	durum	.	.	.	LANDRACE	ETHIOPIA	Eastern_Africa	.	.	.	.	Tigray	DZARC	13	52	51.6	13.8806	37	18	14	38.778	.	.	.	.	Marco_Maccaferri/Mike_Pumphrey/Tesfaye_Letta_Dugo	Mike_Pumphrey
GTC_0425	TDP_0425	2EP1	WC-1no.59	WC-1no.59	durum	.	.	.	LANDRACE	ETHIOPIA	Eastern_Africa	.	.	.	.	Wello	DZARC	11	4	44	11.0786	39	11	24	39.1897	.	.	.	.	Marco_Maccaferri/Mike_Pumphrey/Tesfaye_Letta_Dugo	Mike_Pumphrey
GTC_0426	TDP_0426	30EP1	Shoa-28no.17	Shoa-28no.17	durum	.	.	.	LANDRACE	ETHIOPIA	Eastern_Africa	.	.	.	.	Shoa	DZARC	9	8	57	9.14918	38	0	50	38.0143	.	.	.	.	Marco_Maccaferri/Mike_Pumphrey/Tesfaye_Letta_Dugo	Mike_Pumphrey
GTC_0427	TDP_0427	31EP1	Shoa-28no.22	Shoa-28no.22	durum	.	.	.	LANDRACE	ETHIOPIA	Eastern_Africa	.	.	.	.	Shoa	DZARC	9	8	57	9.14918	38	0	50	38.0143	.	.	.	.	Marco_Maccaferri/Mike_Pumphrey/Tesfaye_Letta_Dugo	Mike_Pumphrey
GTC_0429	TDP_0429	33EP1	WC-2no.1	WC-2no.1	durum	.	.	.	LANDRACE	ETHIOPIA	Eastern_Africa	.	.	.	.	Wello	DZARC	11	4	44	11.0786	39	11	24	39.1897	.	.	.	.	Marco_Maccaferri/Mike_Pumphrey/Tesfaye_Letta_Dugo	Mike_Pumphrey
GTC_0430	TDP_0430	34EP1	WC-2no.12	WC-2no.12	durum	.	.	.	LANDRACE	ETHIOPIA	Eastern_Africa	.	.	.	.	Wello	DZARC	11	4	44	11.0786	39	11	24	39.1897	.	.	.	.	Marco_Maccaferri/Mike_Pumphrey/Tesfaye_Letta_Dugo	Mike_Pumphrey
GTC_0434	TDP_0434	38EP1	WC-2no.58	WC-2no.58	durum	.	.	.	LANDRACE	ETHIOPIA	Eastern_Africa	.	.	.	.	Wello	DZARC	11	4	44	11.0786	39	11	24	39.1897	.	.	.	.	Marco_Maccaferri/Mike_Pumphrey/Tesfaye_Letta_Dugo	Mike_Pumphrey
GTC_0435	TDP_0435	39EP1	WC-2no.80	WC-2no.80	durum	.	.	.	LANDRACE	ETHIOPIA	Eastern_Africa	.	.	.	.	Wello	DZARC	11	4	44	11.0786	39	11	24	39.1897	.	.	.	.	Marco_Maccaferri/Mike_Pumphrey/Tesfaye_Letta_Dugo	Mike_Pumphrey
GTC_0436	TDP_0436	3EP1	WC-2no.85	WC-2no.85	durum	.	.	.	LANDRACE	ETHIOPIA	Eastern_Africa	.	.	.	.	Wello	DZARC	11	4	44	11.0786	39	11	24	39.1897	.	.	.	.	Marco_Maccaferri/Mike_Pumphrey/Tesfaye_Letta_Dugo	Mike_Pumphrey
GTC_0437	TDP_0437	40EP1	WC-2no.90	WC-2no.90	durum	.	.	.	LANDRACE	ETHIOPIA	Eastern_Africa	.	.	.	.	Wello	DZARC	11	4	44	11.0786	39	11	24	39.1897	.	.	.	.	Marco_Maccaferri/Mike_Pumphrey/Tesfaye_Letta_Dugo	Mike_Pumphrey
GTC_0438	TDP_0438	41EP1	WC-2no.100	WC-2no.100	durum	.	.	.	LANDRACE	ETHIOPIA	Eastern_Africa	.	.	.	.	Wello	DZARC	11	4	44	11.0786	39	11	24	39.1897	.	.	.	.	Marco_Maccaferri/Mike_Pumphrey/Tesfaye_Letta_Dugo	Mike_Pumphrey
GTC_0439	TDP_0439	42EP1	WC-4no.78	WC-4no.78	durum	.	.	.	LANDRACE	ETHIOPIA	Eastern_Africa	.	.	.	.	Wello	DZARC	11	4	44	11.0786	39	11	24	39.1897	.	.	.	.	Marco_Maccaferri/Mike_Pumphrey/Tesfaye_Letta_Dugo	Mike_Pumphrey
GTC_0443	TDP_0443	46EP1	WC-6no.50	WC-6no.50	durum	.	.	.	LANDRACE	ETHIOPIA	Eastern_Africa	.	.	.	.	Wello	DZARC	11	4	44	11.0786	39	11	24	39.1897	.	.	.	.	Marco_Maccaferri/Mike_Pumphrey/Tesfaye_Letta_Dugo	Mike_Pumphrey
GTC_0444	TDP_0444	47EP1	WC-8no.57	WC-8no.57	durum	.	.	.	LANDRACE	ETHIOPIA	Eastern_Africa	.	.	.	.	Wello	DZARC	11	4	44	11.0786	39	11	24	39.1897	.	.	.	.	Marco_Maccaferri/Mike_Pumphrey/Tesfaye_Letta_Dugo	Mike_Pumphrey
GTC_0446	TDP_0446	49EP1	WC-12no.28	WC-12no.28	durum	.	.	.	LANDRACE	ETHIOPIA	Eastern_Africa	.	.	.	.	Wello	DZARC	11	4	44	11.0786	39	11	24	39.1897	.	.	.	.	Marco_Maccaferri/Mike_Pumphrey/Tesfaye_Letta_Dugo	Mike_Pumphrey
GTC_0448	TDP_0448	50EP1	WC-12no.36	WC-12no.36	durum	.	.	.	LANDRACE	ETHIOPIA	Eastern_Africa	.	.	.	.	Wello	DZARC	11	4	44	11.0786	39	11	24	39.1897	.	.	.	.	Marco_Maccaferri/Mike_Pumphrey/Tesfaye_Letta_Dugo	Mike_Pumphrey
GTC_0449	TDP_0449	51EP1	WC-12no.40	WC-12no.40	durum	.	.	.	LANDRACE	ETHIOPIA	Eastern_Africa	.	.	.	.	Wello	DZARC	11	4	44	11.0786	39	11	24	39.1897	.	.	.	.	Marco_Maccaferri/Mike_Pumphrey/Tesfaye_Letta_Dugo	Mike_Pumphrey
GTC_0450	TDP_0450	52EP1	WC-12no.53	WC-12no.53	durum	.	.	.	LANDRACE	ETHIOPIA	Eastern_Africa	.	.	.	.	Wello	DZARC	11	4	44	11.0786	39	11	24	39.1897	.	.	.	.	Marco_Maccaferri/Mike_Pumphrey/Tesfaye_Letta_Dugo	Mike_Pumphrey
GTC_0451	TDP_0451	53EP1	WC-12no.70	WC-12no.70	durum	.	.	.	LANDRACE	ETHIOPIA	Eastern_Africa	.	.	.	.	Wello	DZARC	11	4	44	11.0786	39	11	24	39.1897	.	.	.	.	Marco_Maccaferri/Mike_Pumphrey/Tesfaye_Letta_Dugo	Mike_Pumphrey
GTC_0452	TDP_0452	54EP1	WC-14no.24	WC-14no.24	durum	.	.	.	LANDRACE	ETHIOPIA	Eastern_Africa	.	.	.	.	Wello	DZARC	11	4	44	11.0786	39	11	24	39.1897	.	.	.	.	Marco_Maccaferri/Mike_Pumphrey/Tesfaye_Letta_Dugo	Mike_Pumphrey
GTC_0453	TDP_0453	55EP1	WC-14no.29	WC-14no.29	durum	.	.	.	LANDRACE	ETHIOPIA	Eastern_Africa	.	.	.	.	Wello	DZARC	11	4	44	11.0786	39	11	24	39.1897	.	.	.	.	Marco_Maccaferri/Mike_Pumphrey/Tesfaye_Letta_Dugo	Mike_Pumphrey
GTC_0454	TDP_0454	56EP1	WC-14no.53	WC-14no.53	durum	.	.	.	LANDRACE	ETHIOPIA	Eastern_Africa	.	.	.	.	Wello	DZARC	11	4	44	11.0786	39	11	24	39.1897	.	.	.	.	Marco_Maccaferri/Mike_Pumphrey/Tesfaye_Letta_Dugo	Mike_Pumphrey
GTC_0455	TDP_0455	57EP1	WC-14no.61	WC-14no.61	durum	.	.	.	LANDRACE	ETHIOPIA	Eastern_Africa	.	.	.	.	Wello	DZARC	11	4	44	11.0786	39	11	24	39.1897	.	.	.	.	Marco_Maccaferri/Mike_Pumphrey/Tesfaye_Letta_Dugo	Mike_Pumphrey
GTC_0456	TDP_0456	58EP1	WC-14no.72	WC-14no.72	durum	.	.	.	LANDRACE	ETHIOPIA	Eastern_Africa	.	.	.	.	Wello	DZARC	11	4	44	11.0786	39	11	24	39.1897	.	.	.	.	Marco_Maccaferri/Mike_Pumphrey/Tesfaye_Letta_Dugo	Mike_Pumphrey
GTC_0457	TDP_0457	59EP1	WC-15no.105	WC-15no.105	durum	.	.	.	LANDRACE	ETHIOPIA	Eastern_Africa	.	.	.	.	Wello	DZARC	11	4	44	11.0786	39	11	24	39.1897	.	.	.	.	Marco_Maccaferri/Mike_Pumphrey/Tesfaye_Letta_Dugo	Mike_Pumphrey
GTC_0458	TDP_0458	5EP1	WC-10no.75	WC-10no.75	durum	.	.	.	LANDRACE	ETHIOPIA	Eastern_Africa	.	.	.	.	Wello	DZARC	11	4	44	11.0786	39	11	24	39.1897	.	.	.	.	Marco_Maccaferri/Mike_Pumphrey/Tesfaye_Letta_Dugo	Mike_Pumphrey
GTC_0460	TDP_0460	61EP1	WC-16no.88	WC-16no.88	durum	.	.	.	LANDRACE	ETHIOPIA	Eastern_Africa	.	.	.	.	Wello	DZARC	11	4	44	11.0786	39	11	24	39.1897	.	.	.	.	Marco_Maccaferri/Mike_Pumphrey/Tesfaye_Letta_Dugo	Mike_Pumphrey
GTC_0461	TDP_0461	62EP1	DW-K-Ino.39	DW-K-Ino.39	durum	.	.	.	LANDRACE	ETHIOPIA	Eastern_Africa	.	.	.	.	DZARC	DZARC	.	.	.	.	.	.	.	.	.	.	.	.	Marco_Maccaferri/Mike_Pumphrey/Tesfaye_Letta_Dugo	Mike_Pumphrey
GTC_0462	TDP_0462	63EP1	DW-K-Ino.42	DW-K-Ino.42	durum	.	.	.	LANDRACE	ETHIOPIA	Eastern_Africa	.	.	.	.	DZARC	DZARC	.	.	.	.	.	.	.	.	.	.	.	.	Marco_Maccaferri/Mike_Pumphrey/Tesfaye_Letta_Dugo	Mike_Pumphrey
GTC_0463	TDP_0463	64EP1	DW-K-Ino.52	DW-K-Ino.52	durum	.	.	.	LANDRACE	ETHIOPIA	Eastern_Africa	.	.	.	.	DZARC	DZARC	.	.	.	.	.	.	.	.	.	.	.	.	Marco_Maccaferri/Mike_Pumphrey/Tesfaye_Letta_Dugo	Mike_Pumphrey
GTC_0464	TDP_0464	65EP1	DW-K-Ino.63	DW-K-Ino.63	durum	.	.	.	LANDRACE	ETHIOPIA	Eastern_Africa	.	.	.	.	DZARC	DZARC	.	.	.	.	.	.	.	.	.	.	.	.	Marco_Maccaferri/Mike_Pumphrey/Tesfaye_Letta_Dugo	Mike_Pumphrey
GTC_0465	TDP_0465	66EP1	DW-K-Ino.67	DW-K-Ino.67	durum	.	.	.	LANDRACE	ETHIOPIA	Eastern_Africa	.	.	.	.	DZARC	DZARC	.	.	.	.	.	.	.	.	.	.	.	.	Marco_Maccaferri/Mike_Pumphrey/Tesfaye_Letta_Dugo	Mike_Pumphrey
GTC_0466	TDP_0466	67EP1	DW-K-Ino.128	DW-K-Ino.128	durum	.	.	.	LANDRACE	ETHIOPIA	Eastern_Africa	.	.	.	.	DZARC	DZARC	.	.	.	.	.	.	.	.	.	.	.	.	Marco_Maccaferri/Mike_Pumphrey/Tesfaye_Letta_Dugo	Mike_Pumphrey
GTC_0468	TDP_0468	69EP1	DW-A-Ino.33	DW-A-Ino.33	durum	.	.	.	LANDRACE	ETHIOPIA	Eastern_Africa	.	.	.	.	Akaki	DZARC	9	8	59	9.14982	37	43	59	37.7333	.	.	.	.	Marco_Maccaferri/Mike_Pumphrey/Tesfaye_Letta_Dugo	Mike_Pumphrey
GTC_0469	TDP_0469	6EP1	DW-K-Ino.24	DW-K-Ino.24	durum	.	.	.	LANDRACE	ETHIOPIA	Eastern_Africa	.	.	.	.	Wello	DZARC	11	4	44	11.0786	39	11	24	39.1897	.	.	.	.	Marco_Maccaferri/Mike_Pumphrey/Tesfaye_Letta_Dugo	Mike_Pumphrey
GTC_0470	TDP_0470	70EP1	DW-A-Ino.48	DW-A-Ino.48	durum	.	.	.	LANDRACE	ETHIOPIA	Eastern_Africa	.	.	.	.	Akaki	DZARC	9	8	59	9.14982	37	43	59	37.7333	.	.	.	.	Marco_Maccaferri/Mike_Pumphrey/Tesfaye_Letta_Dugo	Mike_Pumphrey
GTC_0471	TDP_0471	71EP1	DW-A-Ino.52	DW-A-Ino.52	durum	.	.	.	LANDRACE	ETHIOPIA	Eastern_Africa	.	.	.	.	Akaki	DZARC	9	8	59	9.14982	37	43	59	37.7333	.	.	.	.	Marco_Maccaferri/Mike_Pumphrey/Tesfaye_Letta_Dugo	Mike_Pumphrey
GTC_0472	TDP_0472	72EP1	DW-A-Ino.57	DW-A-Ino.57	durum	.	.	.	LANDRACE	ETHIOPIA	Eastern_Africa	.	.	.	.	Akaki	DZARC	9	8	59	9.14982	37	43	59	37.7333	.	.	.	.	Marco_Maccaferri/Mike_Pumphrey/Tesfaye_Letta_Dugo	Mike_Pumphrey
GTC_0473	TDP_0473	73EP1	DW-A-Ino.94	DW-A-Ino.94	durum	.	.	.	LANDRACE	ETHIOPIA	Eastern_Africa	.	.	.	.	Akaki	DZARC	9	8	59	9.14982	37	43	59	37.7333	.	.	.	.	Marco_Maccaferri/Mike_Pumphrey/Tesfaye_Letta_Dugo	Mike_Pumphrey
GTC_0474	TDP_0474	74EP1	DW-A-Ino.1	DW-A-Ino.1	durum	.	.	.	LANDRACE	ETHIOPIA	Eastern_Africa	.	.	.	.	Akaki	DZARC	9	8	59	9.14982	37	43	59	37.7333	.	.	.	.	Marco_Maccaferri/Mike_Pumphrey/Tesfaye_Letta_Dugo	Mike_Pumphrey
GTC_0476	TDP_0476	76EP1	DW-A-Ino.21	DW-A-Ino.21	durum	.	.	.	LANDRACE	ETHIOPIA	Eastern_Africa	.	.	.	.	Akaki	DZARC	9	8	59	9.14982	37	43	59	37.7333	.	.	.	.	Marco_Maccaferri/Mike_Pumphrey/Tesfaye_Letta_Dugo	Mike_Pumphrey
GTC_0479	TDP_0479	79EP1	DW-B-3no.24	DW-B-3no.24	durum	.	.	.	LANDRACE	ETHIOPIA	Eastern_Africa	.	.	.	.	Bichena	DZARC	10	26	40	10.4441	38	12	7	38.2019	.	.	.	.	Marco_Maccaferri/Mike_Pumphrey/Tesfaye_Letta_Dugo	Mike_Pumphrey
GTC_0480	TDP_0480	7EP1	DW-K-Ino.96	DW-K-Ino.96	durum	.	.	.	LANDRACE	ETHIOPIA	Eastern_Africa	.	.	.	.	DZARC	DZARC	.	.	.	.	.	.	.	.	.	.	.	.	Marco_Maccaferri/Mike_Pumphrey/Tesfaye_Letta_Dugo	Mike_Pumphrey
GTC_0481	TDP_0481	80EP1	DW-B-3no.30	DW-B-3no.30	durum	.	.	.	LANDRACE	ETHIOPIA	Eastern_Africa	.	.	.	.	Bichena	DZARC	10	26	40	10.4441	38	12	7	38.2019	.	.	.	.	Marco_Maccaferri/Mike_Pumphrey/Tesfaye_Letta_Dugo	Mike_Pumphrey
GTC_0482	TDP_0482	81EP1	DW-B-3no.32	DW-B-3no.32	durum	.	.	.	LANDRACE	ETHIOPIA	Eastern_Africa	.	.	.	.	Bichena	DZARC	10	26	40	10.4441	38	12	7	38.2019	.	.	.	.	Marco_Maccaferri/Mike_Pumphrey/Tesfaye_Letta_Dugo	Mike_Pumphrey
GTC_0483	TDP_0483	82EP1	DW-A-3no.38	DW-A-3no.38	durum	.	.	.	LANDRACE	ETHIOPIA	Eastern_Africa	.	.	.	.	Akaki	DZARC	9	8	59	9.14982	37	43	59	37.7333	.	.	.	.	Marco_Maccaferri/Mike_Pumphrey/Tesfaye_Letta_Dugo	Mike_Pumphrey
GTC_0488	TDP_0488	87EP1	CD-1no.10	CD-1no.10	durum	.	.	.	LANDRACE	USA	Northern_America	.	.	.	.	USA	DZARC	.	.	.	.	.	.	.	.	.	.	.	.	Marco_Maccaferri/Mike_Pumphrey/Tesfaye_Letta_Dugo	Mike_Pumphrey
GTC_0489	TDP_0489	88EP1	CD-1no.14	CD-1no.14	durum	.	.	.	LANDRACE	USA	Northern_America	.	.	.	.	USA	DZARC	.	.	.	.	.	.	.	.	.	.	.	.	Marco_Maccaferri/Mike_Pumphrey/Tesfaye_Letta_Dugo	Mike_Pumphrey
GTC_0490	TDP_0490	89EP1	CD-1no.25	CD-1no.25	durum	.	.	.	LANDRACE	USA	Northern_America	.	.	.	.	USA	DZARC	.	.	.	.	.	.	.	.	.	.	.	.	Marco_Maccaferri/Mike_Pumphrey/Tesfaye_Letta_Dugo	Mike_Pumphrey
GTC_0491	TDP_0491	8EP1	DW-K-Ino.131	DW-K-Ino.131	durum	.	.	.	LANDRACE	ETHIOPIA	Eastern_Africa	.	.	.	.	DZARC	DZARC	.	.	.	.	.	.	.	.	.	.	.	.	Marco_Maccaferri/Mike_Pumphrey/Tesfaye_Letta_Dugo	Mike_Pumphrey
GTC_0492	TDP_0492	90EP1	CD-1no.36	CD-1no.36	durum	.	.	.	LANDRACE	USA	Northern_America	.	.	.	.	USA	DZARC	.	.	.	.	.	.	.	.	.	.	.	.	Marco_Maccaferri/Mike_Pumphrey/Tesfaye_Letta_Dugo	Mike_Pumphrey
GTC_0498	TDP_0498	96EP1	CD-1no.79	CD-1no.79	durum	.	.	.	LANDRACE	USA	Eastern_Africa	.	.	.	.	USA	DZARC	.	.	.	.	.	.	.	.	.	.	.	.	Marco_Maccaferri/Mike_Pumphrey/Tesfaye_Letta_Dugo	Mike_Pumphrey
GTC_0499	TDP_0499	97EP2	DW-K2no.40	DW-K2no.40	durum	.	.	.	LANDRACE	ETHIOPIA	Eastern_Africa	.	.	.	.	DZARC	DZARC	.	.	.	.	.	.	.	.	.	.	.	.	Marco_Maccaferri/Mike_Pumphrey/Tesfaye_Letta_Dugo	Mike_Pumphrey
GTC_0500	TDP_0500	98EP2	DW-K2no.47	DW-K2no.47	durum	.	.	.	LANDRACE	ETHIOPIA	Eastern_Africa	.	.	.	.	DZARC	DZARC	.	.	.	.	.	.	.	.	.	.	.	.	Marco_Maccaferri/Mike_Pumphrey/Tesfaye_Letta_Dugo	Mike_Pumphrey
GTC_0502	TDP_0502	9EP1	DW-K-Ino.136	DW-K-Ino.136	durum	.	.	.	LANDRACE	ETHIOPIA	Eastern_Africa	.	.	.	.	DZARC	DZARC	.	.	.	.	.	.	.	.	.	.	.	.	Marco_Maccaferri/Mike_Pumphrey/Tesfaye_Letta_Dugo	Mike_Pumphrey
GTC_0804	TDP_0804	WSNP92K.161.15004	Aus26692	131370	durum	.	.	Spring	LANDRACE	RUSSIAN_FEDERATION	Eastern_Europe	.	.	.	.	.	.	.	.	.	.	.	.	.	.	.	.	.	.	Matt_Hayden	Hayden
GTC_0885	TDP_0885	WSNP92K.161.15087	Aus28758	132204	durum	.	.	Spring	LANDRACE	UNKNOWN	UNKNOWN	.	.	.	.	.	.	.	.	.	.	.	.	.	.	.	.	.	.	Matt_Hayden	Hayden
GTC_1170	TDP_1170	ABYSSinicum	ABYSSinicum	ABYSSinicum	durum	.	.	.	LANDRACE	ETHIOPIA	Eastern_Africa	.	.	.	.	.	.	.	.	.	.	.	.	.	.	.	.	.	.	Pasquale_DeVita	Agrogen_90K_CREA-CER
GTC_1303	TDP_1303	ELS	ELS	ELS	durum	.	.	.	LANDRACE	ETHIOPIA	Eastern_Africa	1960	.	.	.	.	.	.	.	.	.	.	.	.	.	.	.	.	.	Pasquale_DeVita	Mapping_Parents_/_Other_Samples
GTC_1479	TDP_1479	WSNP92K.258.24200	L10	CamadiAbou	durum	.	.	.	LANDRACE	Morocco	NorthernAfrica	.	.	.	.	.	.	.	.	.	.	.	.	.	.	.	.	.	.	Marco_Maccaferri	Matt_Hayden
GTC_1529	TDP_1529	Xu050	Maier	Maier	durum	.	D-8193/D-8335	.	CULTIVAR	NORTH_DAKOTA	Northern_America	1998	.	.	.	.	.	.	.	.	.	.	.	.	.	.	.	.	.	Steven_Xu	Shiaoman_Chao
GTC_2019	TDP_2019	tetra-IPK306	TRI16165	TRI16165	aethiopicum	turgidoides	.	.	ACCESSION	ETHIOPIA	Eastern_Africa	.	T._aethiopicum_Jakubz.	subsp._turgidoides__A.Filat.	.	.	.	.	.	.	.	.	.	.	.	.	.	.	.	Marco_Maccaferri/Benjamin_Kilian	Shiaoman_Chao
GTC_2034	TDP_2034	tetra-IPK141	ELS6304-8-G	PI297861	aethiopicum	spelta	.	.	ACCESSION	ETHIOPIA	Eastern_Africa	.	T._aethiopicum	_subsp._Turgidoides	.	Shewa	.	.	.	.	.	.	.	.	.	.	.	.	.	Marco_Maccaferri/Benjamin_Kilian	Shiaoman_Chao
GTC_2043	TDP_2043	tetra-IPK321	KU-9388	KU-9388	aethiopicum	.	.	.	ACCESSION	ETHIOPIA	Eastern_Africa	.	T._aethiopicum_Jakubz.	subsp._turgidoides__A.Filat.	.	AddisAbaba,90kmtoGhion	.	.	.	.	.	.	.	.	.	.	.	.	.	Marco_Maccaferri/Benjamin_Kilian	Shiaoman_Chao
GTC_2046	TDP_2046	tetra-IPK796	D-10	PI366117	polonicum	polonicum	.	.	ACCESSION	EGYPT	Northern_Africa	.	T._polonicum_L.	_subsp._polonicum	.	Arich	Sinai,	.	.	.	.	.	.	.	.	.	.	.	.	Marco_Maccaferri/Benjamin_Kilian	Shiaoman_Chao
GTC_2050	TDP_2050	tetra-IPK247	TRI15022	TRI15022	aethiopicum	aethiopicum	.	.	ACCESSION	ETHIOPIA	Eastern_Africa	.	T._aethiopicum_Jakubz.	subsp._aethiopicum	.	.	.	.	.	.	.	.	.	.	.	.	.	.	.	Marco_Maccaferri/Benjamin_Kilian	Shiaoman_Chao
GTC_2051	TDP_2051	tetra-IPK322	KU-9534	KU-9534	aethiopicum	.	.	.	ACCESSION	ETHIOPIA	Eastern_Africa	.	T._aethiopicum_Jakubz.	subsp._aethiopicum	.	Mt.Yerer,SEslope	.	.	.	.	.	.	.	.	.	.	.	.	.	Marco_Maccaferri/Benjamin_Kilian	Shiaoman_Chao
GTC_2058	TDP_2058	tetra-IPK251	TRI15055	TRI15055	aethiopicum	turgidoides	.	.	ACCESSION	ETHIOPIA	Eastern_Africa	.	T._aethiopicum_Jakubz.	subsp._turgidoides__A.Filat.	.	.	.	.	.	.	.	.	.	.	.	.	.	.	.	Marco_Maccaferri/Benjamin_Kilian	Shiaoman_Chao
GTC_2059	TDP_2059	tetra-IPK323	9583	9583	aethiopicum	.	.	.	ACCESSION	ETHIOPIA	Eastern_Africa	.	T._aethiopicum_Jakubz.	subsp._aethiopicum	.	AddisAbaba,84kmNE(DebreBerhanroad)	.	.	.	.	.	.	.	.	.	.	.	.	.	Marco_Maccaferri/Benjamin_Kilian	Shiaoman_Chao
GTC_2082	TDP_2082	tetra-IPK268	TRI15479	TRI15479	aethiopicum	turgidoides	.	.	ACCESSION	ETHIOPIA	Eastern_Africa	.	T._aethiopicum_Jakubz.	subsp._aethiopicum	.	.	.	.	.	.	.	.	.	.	.	.	.	.	.	Marco_Maccaferri/Benjamin_Kilian	Shiaoman_Chao
GTC_0004	TDP_0004	ACMELITA	ACMELITA	ACMELITA	durum	.	MEDORA/LLOYD	.	CULTIVAR	CANADA	Northern_America	1995	.	.	.	.	.	.	.	.	.	.	.	.	.	.	.	.	.	Curtis_Pozniak	Curtis_Pozniak
GTC_0007	TDP_0007	ACNapoleon2	ACNapoleon2	ACNapoleon2	durum	.	VIC/DT384//DT471	.	CULTIVAR	CANADA	Northern_America	1999	.	.	.	.	.	.	.	.	.	.	.	.	.	.	.	.	.	Curtis_Pozniak	Curtis_Pozniak
GTC_0036	TDP_0036	COULTER	COULTER	COULTER	durum	.	DT-188/DT-224//DT-182	.	CULTIVAR	CANADA	Northern_America	1977	.	.	.	.	.	.	.	.	.	.	.	.	.	.	.	.	.	Curtis_Pozniak	Curtis_Pozniak
GTC_0045	TDP_0045	Enterprise	Enterprise	Enterprise	durum	.	DT-716/STRONGFIELD	.	CULTIVAR	CANADA	Northern_America	2009	.	.	.	.	.	.	.	.	.	.	.	.	.	.	.	.	.	Curtis_Pozniak	Curtis_Pozniak
GTC_0047	TDP_0047	Eurostar	Eurostar	Eurostar	durum	.	G-9575-B-AA-09-C/DT-498//DT-691	.	CULTIVAR	CANADA	Northern_America	2008	.	.	.	.	.	.	.	.	.	.	.	.	.	.	.	.	.	Curtis_Pozniak	Curtis_Pozniak
GTC_0050	TDP_0050	Gaza	Gaza	Gaza	durum	.	LV-PAL	.	LANDRACE	ISRAEL	Western_Asia	1947	.	.	.	.	.	.	.	.	.	.	.	.	.	.	.	.	.	Curtis_Pozniak	Curtis_Pozniak
GTC_0059	TDP_0059	Hercules	Hercules	Hercules	durum	.	RL-3097/RL-3304//STEWART(TR.DR)/RL-3380	.	CULTIVAR	CANADA	Northern_America	1969	.	.	.	.	.	.	.	.	.	.	.	.	.	.	.	.	.	Curtis_Pozniak	Curtis_Pozniak
GTC_0066	TDP_0066	LangdonKNOTT	LangdonKNOTT	LangdonKNOTT	durum	.	LDN240/KHAPLI//LANGDON308///MINDUM*3/VERNAL/4/VERNALEMMER/3*MINDUM	.	CULTIVAR	NORTH_DAKOTA	Northern_America	1956	.	.	.	.	.	.	.	.	.	.	.	.	.	.	.	.	.	Curtis_Pozniak	Curtis_Pozniak
GTC_0069	TDP_0069	MACOUN	MACOUN	MACOUN	durum	.	RL-3607/DT-182	.	CULTIVAR	CANADA	Northern_America	1974	.	.	.	.	.	.	.	.	.	.	.	.	.	.	.	.	.	Curtis_Pozniak	Curtis_Pozniak
GTC_0078	TDP_0078	MEDDA	MEDDA	MEDDA	durum	.	TRINAKRIA/VALFORTE	.	CULTIVAR	ITALY	Southern_Europe	.	.	.	.	.	.	.	.	.	.	.	.	.	.	.	.	.	.	Curtis_Pozniak	Curtis_Pozniak
GTC_0087	TDP_0087	RABD93.40	RABD93.40	RABD93.40	durum	.	unknown	.	CULTIVAR	FRANCE	Western_Europe	.	.	.	.	.	.	.	.	.	.	.	.	.	.	.	.	.	.	Curtis_Pozniak	Curtis_Pozniak
GTC_0098	TDP_0098	VIC	VIC	VIC	durum	.	EDMORE/WARD	.	CULTIVAR	NORTH_DAKOTA	Northern_America	1980	.	.	.	.	.	.	.	.	.	.	.	.	.	.	.	.	.	Curtis_Pozniak	Curtis_Pozniak
GTC_0102	TDP_0102	WARD	WARD	WARD	durum	.	LANGDON/3/LD-357//CI-7780/LD-362/4/BR-180/WELLS	.	CULTIVAR	NORTH_DAKOTA	Northern_America	1974	.	.	.	.	.	.	.	.	.	.	.	.	.	.	.	.	.	Curtis_Pozniak	Curtis_Pozniak
GTC_0117	TDP_0117	107DP2	MG5388/1	PI244341/1	dicoccum	.	.	.	ACCESSION	IRAN	Southern_Asia	.	.	.	.	.	.	.	.	.	.	.	.	.	.	.	.	.	.	Marco_Maccaferri/Mike_Pumphrey	Mike_Pumphrey
GTC_0119	TDP_0119	109DP2	MG5389	PI248990	dicoccum	.	.	.	ACCESSION	INDIA	Southern_Asia	.	.	.	.	Aloorvillage,westofHyderabad	Hyderabad	17	19	59	17.3333	78	4	59	78.0833	648	https://npgsweb.ars-grin.gov/gringlobal/accessiondetail.aspx?1191643	.	.	Marco_Maccaferri/Mike_Pumphrey	Mike_Pumphrey
GTC_0120	TDP_0120	10DP1	IDG8784/1	IDG8784/1	dicoccum	.	.	.	ACCESSION	ITALY	Southern_Europe	.	.	.	.	Aloorvillage,westofHyderabadLatitude:17deg.19min.59sec.North(17.33333333),Longitude:78deg.4min.59sec.East(78.08333333)GoogleMapit.Elevation:648meters.	Hyderabad	17	19	59	17.3333	78	4	59	78.0833	648	https://npgsweb.ars-grin.gov/gringlobal/accessiondetail.aspx?1191643	.	.	Marco_Maccaferri/Mike_Pumphrey	Mike_Pumphrey
GTC_0133	TDP_0133	119DP2	MG5402/1	PI254154/1	dicoccum	.	.	.	ACCESSION	IRAN	Southern_Asia	.	.	.	.	.	.	.	.	.	.	.	.	.	.	.	https://npgsweb.ars-grin.gov/gringlobal/accessiondetail.aspx?1195296	.	.	Marco_Maccaferri/Mike_Pumphrey	Mike_Pumphrey
GTC_0134	TDP_0134	11DP1	IDG8784/2	IDG8784/2	dicoccum	.	.	.	ACCESSION	ITALY	Southern_Europe	.	.	.	.	.	.	.	.	.	.	.	.	.	.	.	.	.	.	Marco_Maccaferri/Mike_Pumphrey	Mike_Pumphrey
GTC_0153	TDP_0153	136DP2	MG5447	PI272524	dicoccum	.	.	.	ACCESSION	HUNGARY	Eastern_Europe	.	.	.	.	.	.	47	25	0	47.4167	19	19	59	19.3333	.	.	.	.	Marco_Maccaferri/Mike_Pumphrey	Mike_Pumphrey
GTC_0154	TDP_0154	137DP2	MG5449	PI272526	dicoccum	.	.	.	ACCESSION	HUNGARY	Eastern_Europe	.	.	.	.	.	.	47	25	0	47.4167	19	19	59	19.3333	.	.	.	.	Marco_Maccaferri/Mike_Pumphrey	Mike_Pumphrey
GTC_0156	TDP_0156	139DP2	MG5451	PI272528	dicoccum	.	.	.	ACCESSION	HUNGARY	Eastern_Europe	.	.	.	.	.	.	47	25	0	47.4167	19	19	59	19.3333	.	.	.	.	Marco_Maccaferri/Mike_Pumphrey	Mike_Pumphrey
GTC_0160	TDP_0160	142DP2	MG5454	PI272533	dicoccum	.	.	.	ACCESSION	HUNGARY	Eastern_Europe	.	.	.	.	.	.	47	25	0	47.4167	19	19	59	19.3333	.	.	.	.	Marco_Maccaferri/Mike_Pumphrey	Mike_Pumphrey
GTC_0164	TDP_0164	145DP2	MG5463	PI275997	dicoccum	.	.	.	ACCESSION	SPAIN	Southern_Europe	.	.	.	.	Oviedo	.	43	22	59	43.3833	-6	-4	0	-6.06667	672	.	.	.	Marco_Maccaferri/Mike_Pumphrey	Mike_Pumphrey
GTC_0165	TDP_0165	146DP2	MG5465	PI275999	dicoccum	.	.	.	ACCESSION	SPAIN	Southern_Europe	.	.	.	.	Oviedo	.	43	4	0	43.0667	-5	-46	0	-5.76667	672	.	.	.	Marco_Maccaferri/Mike_Pumphrey	Mike_Pumphrey
GTC_0166	TDP_0166	147DP2	MG5466	PI276000	dicoccum	.	.	.	ACCESSION	SPAIN	Southern_Europe	.	.	.	.	Oviedo	.	43	4	0	43.0667	-5	-46	0	-5.76667	672	.	.	.	Marco_Maccaferri/Mike_Pumphrey	Mike_Pumphrey
GTC_0167	TDP_0167	148DP2	MG5467	PI276001	dicoccum	.	.	.	ACCESSION	SPAIN	Southern_Europe	.	.	.	.	Oviedo	.	43	4	0	43.0667	-5	-46	0	-5.76667	672	.	.	.	Marco_Maccaferri/Mike_Pumphrey	Mike_Pumphrey
GTC_0168	TDP_0168	149DP2	MG5468/1	PI276002	dicoccum	.	.	.	ACCESSION	SPAIN	Southern_Europe	.	.	.	.	Cuenca	.	39	58	0	39.9667	-1	-54	0	-1.9	1001	.	.	.	Marco_Maccaferri/Mike_Pumphrey	Mike_Pumphrey
GTC_0172	TDP_0172	152DP2	MG5470	PI276004	dicoccum	.	.	.	ACCESSION	SPAIN	Southern_Europe	.	.	.	.	.	.	.	.	.	.	.	.	.	.	.	.	.	.	Marco_Maccaferri/Mike_Pumphrey	Mike_Pumphrey
GTC_0173	TDP_0173	153DP2	MG5473	PI276007	dicoccum	.	.	.	ACCESSION	SPAIN	Southern_Europe	.	.	.	.	Oviedo	.	43	22	0	43.3667	-5	-49	-59	-5.83333	.	.	.	.	Marco_Maccaferri/Mike_Pumphrey	Mike_Pumphrey
GTC_0174	TDP_0174	154DP2	MG5474	PI276008	dicoccum	.	.	.	ACCESSION	SPAIN	Southern_Europe	.	.	.	.	Malvedo	.	43	6	0	43.1	-5	-48	0	-5.8	.	.	.	.	Marco_Maccaferri/Mike_Pumphrey	Mike_Pumphrey
GTC_0175	TDP_0175	155DP2	MG5476	PI276010	dicoccum	.	.	.	ACCESSION	SPAIN	Southern_Europe	.	.	.	.	Oviedo	.	43	24	0	43.4	-6	-16	0	-6.26667	.	.	.	.	Marco_Maccaferri/Mike_Pumphrey	Mike_Pumphrey
GTC_0176	TDP_0176	156DP2	MG5477	PI276011	dicoccum	.	.	.	ACCESSION	SPAIN	Southern_Europe	.	.	.	.	Oviedo	.	43	22	0	43.3667	-5	-49	-59	-5.83333	.	.	.	.	Marco_Maccaferri/Mike_Pumphrey	Mike_Pumphrey
GTC_0177	TDP_0177	157DP2	MG5478	PI276012	dicoccum	.	.	.	ACCESSION	SPAIN	Southern_Europe	.	.	.	.	Oviedo	.	43	22	0	43.3667	-5	-49	-59	-5.83333	.	.	.	.	Marco_Maccaferri/Mike_Pumphrey	Mike_Pumphrey
GTC_0178	TDP_0178	158DP2	MG5481	PI276015	dicoccum	.	.	.	ACCESSION	SPAIN	Southern_Europe	.	.	.	.	Oviedo	.	43	4	0	43.0667	-5	-46	0	-5.76667	.	.	.	.	Marco_Maccaferri/Mike_Pumphrey	Mike_Pumphrey
GTC_0179	TDP_0179	159DP2	MG5492	PI277675	dicoccum	.	.	.	ACCESSION	SPAIN	Southern_Europe	.	.	.	.	.	.	.	.	.	.	.	.	.	.	.	.	.	.	Marco_Maccaferri/Mike_Pumphrey	Mike_Pumphrey
GTC_0182	TDP_0182	161DP2	MG5494/2	PI277677/2	dicoccum	.	.	.	ACCESSION	SPAIN	Southern_Europe	.	.	.	.	.	.	.	.	.	.	.	.	.	.	.	.	.	.	Marco_Maccaferri/Mike_Pumphrey	Mike_Pumphrey
GTC_0186	TDP_0186	165DP2	MG5516	PI306535	dicoccum	.	.	.	ACCESSION	ROMANIA	Eastern_Europe	.	.	.	.	.	.	.	.	.	.	.	.	.	.	.	.	.	.	Marco_Maccaferri/Mike_Pumphrey	Mike_Pumphrey
GTC_0187	TDP_0187	166DP2	MG5527/1	PI323435/1	dicoccum	.	.	.	ACCESSION	AUSTRIA	Western_Europe	.	.	.	.	.	.	.	.	.	.	.	.	.	.	.	.	.	.	Marco_Maccaferri/Mike_Pumphrey	Mike_Pumphrey
GTC_0188	TDP_0188	167DP2	MG5527/2	PI323435/2	dicoccum	.	.	.	ACCESSION	AUSTRIA	Western_Europe	.	.	.	.	.	.	.	.	.	.	.	.	.	.	.	.	.	.	Marco_Maccaferri/Mike_Pumphrey	Mike_Pumphrey
GTC_0189	TDP_0189	168DP2	MG5529	PI350544	dicoccum	.	.	.	ACCESSION	UK	Northern_Europe	.	.	.	.	.	.	.	.	.	.	.	.	.	.	.	.	.	.	Marco_Maccaferri/Mike_Pumphrey	Mike_Pumphrey
GTC_0191	TDP_0191	16DP1	MG3429	MG3429	dicoccum	.	.	.	ACCESSION	KENYA	Eastern_Africa	.	.	.	.	.	.	.	.	.	.	.	.	.	.	.	.	.	.	Marco_Maccaferri/Mike_Pumphrey	Mike_Pumphrey
GTC_0194	TDP_0194	172DP2	MG5545	MG5545	dicoccum	.	.	.	ACCESSION	RUSSIAN_FEDERATION	Eastern_Europe	.	.	.	.	.	.	.	.	.	.	.	.	.	.	.	.	.	.	Marco_Maccaferri/Mike_Pumphrey	Mike_Pumphrey
GTC_0195	TDP_0195	173DP2	MG5546	MG5546	dicoccum	.	.	.	ACCESSION	RUSSIAN_FEDERATION	Eastern_Europe	.	.	.	.	.	.	.	.	.	.	.	.	.	.	.	.	.	.	Marco_Maccaferri/Mike_Pumphrey	Mike_Pumphrey
GTC_0196	TDP_0196	174DP2	MG5549	PI58788	dicoccum	.	.	.	ACCESSION	ETHIOPIA	Eastern_Africa	.	.	.	.	Modjo	.	8	36	0	8.6	39	7	0	39.1167	1766	https://npgsweb.ars-grin.gov/gringlobal/accessiondetail.aspx?1111669	.	.	Marco_Maccaferri/Mike_Pumphrey	Mike_Pumphrey
GTC_0198	TDP_0198	176DP2	MG5556	PI168678	dicoccum	.	.	.	ACCESSION	ETHIOPIA	Eastern_Africa	.	.	.	.	.	.	.	.	.	.	.	.	.	.	.	https://npgsweb.ars-grin.gov/gringlobal/accessiondetail.aspx?1145046	.	.	Marco_Maccaferri/Mike_Pumphrey	Mike_Pumphrey
GTC_0199	TDP_0199	177DP2	MG5557	PI168679	dicoccum	.	.	.	ACCESSION	ETHIOPIA	Eastern_Africa	.	.	.	.	.	.	.	.	.	.	.	.	.	.	.	https://npgsweb.ars-grin.gov/gringlobal/accessiondetail.aspx?1145047	.	.	Marco_Maccaferri/Mike_Pumphrey	Mike_Pumphrey
GTC_0204	TDP_0204	181DP2	MG15516	PI355474	dicoccum	.	.	.	ACCESSION	SYRIA	Western_Asia	.	.	.	.	.	.	.	.	.	.	.	.	.	.	.	.	.	.	Marco_Maccaferri/Mike_Pumphrey	Mike_Pumphrey
GTC_0205	TDP_0205	182DP2	MG15517	PI355477	dicoccum	.	.	.	ACCESSION	CANADA	Northern_America	.	.	.	.	Manitoba	.	55	0	0	55	-97	0	0	-97	.	.	.	.	Marco_Maccaferri/Mike_Pumphrey	Mike_Pumphrey
GTC_0207	TDP_0207	184DP2	MG15528	PI355502	dicoccum	.	.	.	ACCESSION	GERMANY	Western_Europe	.	.	.	.	.	.	.	.	.	.	.	.	.	.	.	.	.	.	Marco_Maccaferri/Mike_Pumphrey	Mike_Pumphrey
GTC_0210	TDP_0210	187DP3	MG28056	MG28056	dicoccum	.	.	.	ACCESSION	YEMEN	Western_Asia	.	.	.	.	.	.	.	.	.	.	.	.	.	.	.	.	.	.	Marco_Maccaferri/Mike_Pumphrey	Mike_Pumphrey
GTC_0214	TDP_0214	190DP3	MG5400/5	MG5400/5	dicoccum	.	.	.	ACCESSION	IRAN	Southern_Asia	.	.	.	.	.	.	.	.	.	.	.	.	.	.	.	.	.	.	Marco_Maccaferri/Mike_Pumphrey	Mike_Pumphrey
GTC_0218	TDP_0218	21DP1	MG4356	MG4356	dicoccum	.	.	.	ACCESSION	UK	Northern_Europe	.	.	.	.	.	.	.	.	.	.	.	.	.	.	.	.	.	.	Marco_Maccaferri/Mike_Pumphrey	Mike_Pumphrey
GTC_0222	TDP_0222	25DP1	MG4366/2	MG4366/2	dicoccum	.	.	.	ACCESSION	UK	Northern_Europe	.	.	.	.	.	.	.	.	.	.	.	.	.	.	.	.	.	.	Marco_Maccaferri/Mike_Pumphrey	Mike_Pumphrey
GTC_0224	TDP_0224	27DP1	MG4369/1	MG4369/1	dicoccum	.	.	.	ACCESSION	IRAN	Southern_Asia	.	.	.	.	.	.	.	.	.	.	.	.	.	.	.	.	.	.	Marco_Maccaferri/Mike_Pumphrey	Mike_Pumphrey
GTC_0233	TDP_0233	35DP1	MG4384	MG4384	dicoccum	.	.	.	ACCESSION	UK	Northern_Europe	.	.	.	.	.	.	.	.	.	.	.	.	.	.	.	.	.	.	Marco_Maccaferri/Mike_Pumphrey	Mike_Pumphrey
GTC_0248	TDP_0248	49DP1	MG5290	PI94640	dicoccum	.	.	.	ACCESSION	IRAN	Southern_Asia	.	.	.	.	.	.	.	.	.	.	.	.	.	.	.	.	.	.	Marco_Maccaferri/Mike_Pumphrey	Mike_Pumphrey
GTC_0251	TDP_0251	51DP1	MG5300/3/1	PI94659/3/1	dicoccum	.	.	.	ACCESSION	BULGARIA	Eastern_Europe	.	.	.	.	.	.	.	.	.	.	.	.	.	.	.	.	.	.	Marco_Maccaferri/Mike_Pumphrey	Mike_Pumphrey
GTC_0253	TDP_0253	53DP1	MG5302/1	PI94661/1	dicoccum	.	.	.	ACCESSION	ARMENIA	Western_Asia	.	.	.	.	.	.	.	.	.	.	.	.	.	.	.	.	.	.	Marco_Maccaferri/Mike_Pumphrey	Mike_Pumphrey
GTC_0255	TDP_0255	55DP1	MG5305	PI94664	dicoccum	.	.	.	ACCESSION	UNKNOWN	UNKNOWN	.	.	.	.	.	.	.	.	.	.	.	.	.	.	.	.	.	.	Marco_Maccaferri/Mike_Pumphrey	Mike_Pumphrey
GTC_0256	TDP_0256	56DP1	MG5306	PI94665	dicoccum	.	.	.	ACCESSION	ETHIOPIA	Eastern_Africa	.	.	.	.	.	.	.	.	.	.	.	.	.	.	.	.	.	.	Marco_Maccaferri/Mike_Pumphrey	Mike_Pumphrey
GTC_0257	TDP_0257	57DP1	MG5307	PI94666	dicoccum	.	.	.	ACCESSION	RUSSIAN_FEDERATION	Eastern_Europe	.	.	.	.	.	Dagestan	42	0	0	42	47	0	0	47	.	.	.	.	Marco_Maccaferri/Mike_Pumphrey	Mike_Pumphrey
GTC_0258	TDP_0258	58DP1	MG5310	PI94669	dicoccum	.	.	.	ACCESSION	RUSSIAN_FEDERATION	Eastern_Europe	.	.	.	.	.	Dagestan	42	0	0	42	47	0	0	47	.	.	.	.	Marco_Maccaferri/Mike_Pumphrey	Mike_Pumphrey
GTC_0260	TDP_0260	5DP1	IDG8632/1	IDG8632/1	dicoccum	.	.	.	ACCESSION	ITALY	Southern_Europe	.	.	.	.	.	.	.	.	.	.	.	.	.	.	.	.	.	.	Marco_Maccaferri/Mike_Pumphrey	Mike_Pumphrey
GTC_0263	TDP_0263	62DP1	MG5315	PI94675	dicoccum	.	.	.	ACCESSION	GEORGIA	Western_Asia	.	.	.	.	.	.	.	.	.	.	.	.	.	.	.	.	.	.	Marco_Maccaferri/Mike_Pumphrey	Mike_Pumphrey
GTC_0265	TDP_0265	64DP1	MG5317/2	PI94677/2	dicoccum	.	.	.	ACCESSION	RUSSIAN_FEDERATION	Eastern_Europe	.	.	.	.	Otrada,Kubanska	Krasnodar	45	18	0	45.3	40	54	0	40.9	116	.	.	.	Marco_Maccaferri/Mike_Pumphrey	Mike_Pumphrey
GTC_0271	TDP_0271	6DP1	IDG8632/2	IDG8632/2	dicoccum	.	.	.	ACCESSION	ITALY	Southern_Europe	.	.	.	.	.	.	.	.	.	.	.	.	.	.	.	.	.	.	Marco_Maccaferri/Mike_Pumphrey	Mike_Pumphrey
GTC_0272	TDP_0272	7ADP1	IDG8634/1A	IDG8634/1A	dicoccum	.	.	.	ACCESSION	ITALY	Southern_Europe	.	.	.	.	.	.	.	.	.	.	.	.	.	.	.	.	.	.	Marco_Maccaferri/Mike_Pumphrey	Mike_Pumphrey
GTC_0283	TDP_0283	79DP1	MG5344/2	PI193878	dicoccum	.	.	.	ACCESSION	ETHIOPIA	Eastern_Africa	.	.	.	.	Shewa	AddisAbaba	9	1	59	9.03333	38	42	0	38.7	2402	.	.	.	Marco_Maccaferri/Mike_Pumphrey	Mike_Pumphrey
GTC_0290	TDP_0290	86DP1	MG5350/2/1	PI194041/2/1	dicoccum	.	.	.	ACCESSION	ETHIOPIA	Eastern_Africa	.	.	.	.	Shewa	AddisAbaba	9	1	59	9.03333	38	42	0	38.7	2402	.	.	.	Marco_Maccaferri/Mike_Pumphrey	Mike_Pumphrey
GTC_0294	TDP_0294	8DP1	IDG8649	IDG8649	dicoccum	.	.	.	ACCESSION	ITALY	Southern_Europe	.	.	.	.	.	.	.	.	.	.	.	.	.	.	.	.	.	.	Marco_Maccaferri/Mike_Pumphrey	Mike_Pumphrey
GTC_0295	TDP_0295	9DP1	IDG8727	IDG8727	dicoccum	.	.	.	ACCESSION	ITALY	Southern_Europe	.	.	.	.	.	.	.	.	.	.	.	.	.	.	.	.	.	.	Marco_Maccaferri/Mike_Pumphrey	Mike_Pumphrey
GTC_0297	TDP_0297	91DP1	MG5354/2	PI195722/2	dicoccum	.	.	.	ACCESSION	ETHIOPIA	Eastern_Africa	.	.	.	.	Dessie	Welo	11	7	59	11.1333	39	37	59	39.6333	2495	.	.	.	Marco_Maccaferri/Mike_Pumphrey	Mike_Pumphrey
GTC_0509	TDP_0509	WSNP92K.150.13991	PBI1250	PBI1250	durum	.	.	Spring	LANDRACE	UNKNOWN	UNKNOWN	.	.	.	.	.	.	.	.	.	.	.	.	.	.	.	.	.	.	Matt_Hayden	Hayden
GTC_0534	TDP_0534	WSNP92K.158.14732	Aus26372	131050	durum	.	.	Spring	LANDRACE	ALGERIA	Northern_Africa	.	.	.	.	.	.	.	.	.	.	.	.	.	.	.	.	.	.	Matt_Hayden	Hayden
GTC_0535	TDP_0535	WSNP92K.158.14733	Aus26371	131049	durum	.	.	Spring	LANDRACE	ALGERIA	Northern_Africa	.	.	.	.	.	.	.	.	.	.	.	.	.	.	.	.	.	.	Matt_Hayden	Hayden
GTC_0537	TDP_0537	WSNP92K.158.14735	Aus26369	131047	durum	.	.	Spring	LANDRACE	ALGERIA	Northern_Africa	.	.	.	.	.	.	.	.	.	.	.	.	.	.	.	.	.	.	Matt_Hayden	Hayden
GTC_0538	TDP_0538	WSNP92K.158.14736	Aus26368	131046	durum	.	.	Spring	LANDRACE	ALGERIA	Northern_Africa	.	.	.	.	.	.	.	.	.	.	.	.	.	.	.	.	.	.	Matt_Hayden	Hayden
GTC_0543	TDP_0543	WSNP92K.158.14741	Aus26379	131057	durum	.	.	Spring	LANDRACE	TURKEY	Western_Asia	.	.	.	.	.	.	.	.	.	.	.	.	.	.	.	.	.	.	Matt_Hayden	Hayden
GTC_0547	TDP_0547	WSNP92K.158.14745	Aus26375	131053	durum	.	.	Spring	CULTIVAR	ALGERIA	Northern_Africa	.	.	.	.	.	.	.	.	.	.	.	.	.	.	.	.	.	.	Matt_Hayden	Hayden
GTC_0548	TDP_0548	WSNP92K.158.14746	Aus26374	131052	durum	.	.	Spring	LANDRACE	ALGERIA	Northern_Africa	.	.	.	.	.	.	.	.	.	.	.	.	.	.	.	.	.	.	Matt_Hayden	Hayden
GTC_0550	TDP_0550	WSNP92K.158.14748	Aus26388	131066	durum	.	.	Spring	LANDRACE	AZERBAIJAN	Western_Asia	.	.	.	.	.	.	.	.	.	.	.	.	.	.	.	.	.	.	Matt_Hayden	Hayden
GTC_0555	TDP_0555	WSNP92K.158.14753	Aus26383	131061	durum	.	.	Spring	LANDRACE	AZERBAIJAN	Western_Asia	.	.	.	.	.	.	.	.	.	.	.	.	.	.	.	.	.	.	Matt_Hayden	Hayden
GTC_0556	TDP_0556	WSNP92K.158.14754	Aus26382	131060	durum	.	.	Spring	LANDRACE	AUSTRALIA	Australia_and_New_Zealand	.	.	.	.	.	.	.	.	.	.	.	.	.	.	.	.	.	.	Matt_Hayden	Hayden
GTC_0558	TDP_0558	WSNP92K.158.14756	Aus26397	131075	durum	.	.	Spring	LANDRACE	RUSSIAN_FEDERATION	Eastern_Europe	.	.	.	.	.	.	.	.	.	.	.	.	.	.	.	.	.	.	Matt_Hayden	Hayden
GTC_0559	TDP_0559	WSNP92K.158.14757	Aus26396	131074	durum	.	.	Spring	LANDRACE	RUSSIAN_FEDERATION	Eastern_Europe	.	.	.	.	.	.	.	.	.	.	.	.	.	.	.	.	.	.	Matt_Hayden	Hayden
GTC_0560	TDP_0560	WSNP92K.158.14758	Aus26395	131073	durum	.	.	Spring	LANDRACE	SPAIN	Southern_Europe	.	.	.	.	.	.	.	.	.	.	.	.	.	.	.	.	.	.	Matt_Hayden	Hayden
GTC_0561	TDP_0561	WSNP92K.158.14759	Aus26394	131072	durum	.	.	Spring	LANDRACE	SPAIN	Southern_Europe	.	.	.	.	.	.	.	.	.	.	.	.	.	.	.	.	.	.	Matt_Hayden	Hayden
GTC_0562	TDP_0562	WSNP92K.158.14760	Aus26393	131071	durum	.	.	Spring	LANDRACE	LEBANON	Western_Asia	.	.	.	.	.	.	.	.	.	.	.	.	.	.	.	.	.	.	Matt_Hayden	Hayden
GTC_0563	TDP_0563	WSNP92K.158.14761	Aus26391	131069	durum	.	.	Spring	LANDRACE	LEBANON	Western_Asia	.	.	.	.	.	.	.	.	.	.	.	.	.	.	.	.	.	.	Matt_Hayden	Hayden
GTC_0564	TDP_0564	WSNP92K.158.14762	Aus26390	131068	durum	.	.	Spring	LANDRACE	SERBIA	Southern_Europe	.	.	.	.	.	.	.	.	.	.	.	.	.	.	.	.	.	.	Matt_Hayden	Hayden
GTC_0565	TDP_0565	WSNP92K.158.14763	Aus26389	131067	durum	.	.	Spring	LANDRACE	SERBIA	Southern_Europe	.	.	.	.	.	.	.	.	.	.	.	.	.	.	.	.	.	.	Matt_Hayden	Hayden
GTC_0567	TDP_0567	WSNP92K.158.14765	Aus26404	131082	durum	.	.	Spring	LANDRACE	RUSSIAN_FEDERATION	Eastern_Europe	.	.	.	.	.	.	.	.	.	.	.	.	.	.	.	.	.	.	Matt_Hayden	Hayden
GTC_0568	TDP_0568	WSNP92K.158.14766	Aus26403	131081	durum	.	.	Spring	LANDRACE	RUSSIAN_FEDERATION	Eastern_Europe	.	.	.	.	.	.	.	.	.	.	.	.	.	.	.	.	.	.	Matt_Hayden	Hayden
GTC_0570	TDP_0570	WSNP92K.158.14768	Aus26401	131079	durum	.	.	Spring	LANDRACE	RUSSIAN_FEDERATION	Eastern_Europe	.	.	.	.	.	.	.	.	.	.	.	.	.	.	.	.	.	.	Matt_Hayden	Hayden
GTC_0575	TDP_0575	WSNP92K.158.14773	Aus26417	131095	durum	.	.	Spring	LANDRACE	GREECE	Southern_Europe	.	.	.	.	.	.	.	.	.	.	.	.	.	.	.	.	.	.	Matt_Hayden	Hayden
GTC_0577	TDP_0577	WSNP92K.158.14775	Aus26413	131091	durum	.	.	Spring	LANDRACE	GREECE	Southern_Europe	.	.	.	.	.	.	.	.	.	.	.	.	.	.	.	.	.	.	Matt_Hayden	Hayden
GTC_0578	TDP_0578	WSNP92K.158.14776	Aus26409	131087	durum	.	.	Spring	LANDRACE	GREECE	Southern_Europe	.	.	.	.	.	.	.	.	.	.	.	.	.	.	.	.	.	.	Matt_Hayden	Hayden
GTC_0579	TDP_0579	WSNP92K.158.14777	Aus26408	131086	durum	.	.	Spring	LANDRACE	GREECE	Southern_Europe	.	.	.	.	.	.	.	.	.	.	.	.	.	.	.	.	.	.	Matt_Hayden	Hayden
GTC_0580	TDP_0580	WSNP92K.158.14778	Aus26407	131085	durum	.	.	Spring	LANDRACE	GREECE	Southern_Europe	.	.	.	.	.	.	.	.	.	.	.	.	.	.	.	.	.	.	Matt_Hayden	Hayden
GTC_0585	TDP_0585	WSNP92K.158.14783	Aus26424	131102	durum	.	.	Spring	LANDRACE	GREECE	Southern_Europe	.	.	.	.	.	.	.	.	.	.	.	.	.	.	.	.	.	.	Matt_Hayden	Hayden
GTC_0586	TDP_0586	WSNP92K.158.14784	Aus26423	131101	durum	.	.	Spring	LANDRACE	GREECE	Southern_Europe	.	.	.	.	.	.	.	.	.	.	.	.	.	.	.	.	.	.	Matt_Hayden	Hayden
GTC_0587	TDP_0587	WSNP92K.158.14785	Aus26422	131100	durum	.	.	Spring	LANDRACE	GREECE	Southern_Europe	.	.	.	.	.	.	.	.	.	.	.	.	.	.	.	.	.	.	Matt_Hayden	Hayden
GTC_0589	TDP_0589	WSNP92K.158.14787	Aus26420	131098	durum	.	.	Spring	LANDRACE	GREECE	Southern_Europe	.	.	.	.	.	.	.	.	.	.	.	.	.	.	.	.	.	.	Matt_Hayden	Hayden
GTC_0590	TDP_0590	WSNP92K.158.14788	Aus26437	131115	durum	.	.	Spring	LANDRACE	CYPRUS	Western_Asia	.	.	.	.	.	.	.	.	.	.	.	.	.	.	.	.	.	.	Matt_Hayden	Hayden
GTC_0593	TDP_0593	WSNP92K.158.14791	Aus26434	131112	durum	.	.	Spring	LANDRACE	CYPRUS	Western_Asia	.	.	.	.	.	.	.	.	.	.	.	.	.	.	.	.	.	.	Matt_Hayden	Hayden
GTC_0594	TDP_0594	WSNP92K.158.14792	Aus26432	131110	durum	.	.	Spring	LANDRACE	GREECE	Southern_Europe	.	.	.	.	.	.	.	.	.	.	.	.	.	.	.	.	.	.	Matt_Hayden	Hayden
GTC_0595	TDP_0595	WSNP92K.158.14793	Aus26430	131108	durum	.	.	Spring	LANDRACE	GREECE	Southern_Europe	.	.	.	.	.	.	.	.	.	.	.	.	.	.	.	.	.	.	Matt_Hayden	Hayden
GTC_0597	TDP_0597	WSNP92K.158.14796	Aus26447	131125	durum	.	.	Spring	LANDRACE	SYRIA	Western_Asia	.	.	.	.	.	.	.	.	.	.	.	.	.	.	.	.	.	.	Matt_Hayden	Hayden
GTC_0598	TDP_0598	WSNP92K.158.14797	Aus26445	131123	durum	.	.	Spring	LANDRACE	SYRIA	Western_Asia	.	.	.	.	.	.	.	.	.	.	.	.	.	.	.	.	.	.	Matt_Hayden	Hayden
GTC_0599	TDP_0599	WSNP92K.158.14798	Aus26444	131122	durum	.	.	Spring	LANDRACE	CYPRUS	Western_Asia	.	.	.	.	.	.	.	.	.	.	.	.	.	.	.	.	.	.	Matt_Hayden	Hayden
GTC_0600	TDP_0600	WSNP92K.158.14799	Aus26443	131121	durum	.	.	Spring	LANDRACE	CYPRUS	Western_Asia	.	.	.	.	.	.	.	.	.	.	.	.	.	.	.	.	.	.	Matt_Hayden	Hayden
GTC_0602	TDP_0602	WSNP92K.158.14801	Aus26441	131119	durum	.	.	Spring	LANDRACE	CYPRUS	Western_Asia	.	.	.	.	.	.	.	.	.	.	.	.	.	.	.	.	.	.	Matt_Hayden	Hayden
GTC_0604	TDP_0604	WSNP92K.158.14803	Aus26439	131117	durum	.	.	Spring	LANDRACE	CYPRUS	Western_Asia	.	.	.	.	.	.	.	.	.	.	.	.	.	.	.	.	.	.	Matt_Hayden	Hayden
GTC_0614	TDP_0614	WSNP92K.159.14813	Aus26462	131140	durum	.	.	Spring	LANDRACE	EGYPT	Northern_Africa	.	.	.	.	.	.	.	.	.	.	.	.	.	.	.	.	.	.	Matt_Hayden	Hayden
GTC_0615	TDP_0615	WSNP92K.159.14814	Aus26461	131139	durum	.	.	Spring	LANDRACE	EGYPT	Northern_Africa	.	.	.	.	.	.	.	.	.	.	.	.	.	.	.	.	.	.	Matt_Hayden	Hayden
GTC_0621	TDP_0621	WSNP92K.159.14820	Aus26471	131149	durum	.	.	Spring	LANDRACE	ETHIOPIA	Eastern_Africa	.	.	.	.	.	.	.	.	.	.	.	.	.	.	.	.	.	.	Matt_Hayden	Hayden
GTC_0629	TDP_0629	WSNP92K.159.14828	Aus26481	131159	durum	.	.	Spring	LANDRACE	GREECE	Southern_Europe	.	.	.	.	.	.	.	.	.	.	.	.	.	.	.	.	.	.	Matt_Hayden	Hayden
GTC_0630	TDP_0630	WSNP92K.159.14830	Aus26479	131157	durum	.	.	Spring	LANDRACE	GREECE	Southern_Europe	.	.	.	.	.	.	.	.	.	.	.	.	.	.	.	.	.	.	Matt_Hayden	Hayden
GTC_0631	TDP_0631	WSNP92K.159.14831	Aus26478	131156	durum	.	.	Spring	LANDRACE	GREECE	Southern_Europe	.	.	.	.	.	.	.	.	.	.	.	.	.	.	.	.	.	.	Matt_Hayden	Hayden
GTC_0633	TDP_0633	WSNP92K.159.14833	Aus26476	131154	durum	.	.	Spring	LANDRACE	GEORGIA	Western_Asia	.	.	.	.	.	.	.	.	.	.	.	.	.	.	.	.	.	.	Matt_Hayden	Hayden
GTC_0640	TDP_0640	WSNP92K.159.14841	Aus26484	131162	durum	.	.	Spring	LANDRACE	GREECE	Southern_Europe	.	.	.	.	.	.	.	.	.	.	.	.	.	.	.	.	.	.	Matt_Hayden	Hayden
GTC_0642	TDP_0642	WSNP92K.159.14843	Aus26482	131160	durum	.	.	Spring	LANDRACE	GREECE	Southern_Europe	.	.	.	.	.	.	.	.	.	.	.	.	.	.	.	.	.	.	Matt_Hayden	Hayden
GTC_0647	TDP_0647	WSNP92K.159.14848	Aus26495	131173	durum	.	.	Spring	LANDRACE	GREECE	Southern_Europe	.	.	.	.	.	.	.	.	.	.	.	.	.	.	.	.	.	.	Matt_Hayden	Hayden
GTC_0648	TDP_0648	WSNP92K.159.14849	Aus26494	131172	durum	.	.	Spring	LANDRACE	GREECE	Southern_Europe	.	.	.	.	.	.	.	.	.	.	.	.	.	.	.	.	.	.	Matt_Hayden	Hayden
GTC_0650	TDP_0650	WSNP92K.159.14851	Aus26492	131170	durum	.	.	Spring	LANDRACE	GREECE	Southern_Europe	.	.	.	.	.	.	.	.	.	.	.	.	.	.	.	.	.	.	Matt_Hayden	Hayden
GTC_0651	TDP_0651	WSNP92K.159.14852	Aus26508	131186	durum	.	.	Spring	LANDRACE	KAZAKHSTAN	Central_Asia	.	.	.	.	.	.	.	.	.	.	.	.	.	.	.	.	.	.	Matt_Hayden	Hayden
GTC_0658	TDP_0658	WSNP92K.159.14859	Aus26500	131178	durum	.	.	Spring	LANDRACE	IRAQ	Western_Asia	.	.	.	.	.	.	.	.	.	.	.	.	.	.	.	.	.	.	Matt_Hayden	Hayden
GTC_0660	TDP_0660	WSNP92K.159.14861	Aus26515	131193	durum	.	.	Spring	LANDRACE	MOROCCO	Northern_Africa	.	.	.	.	.	.	.	.	.	.	.	.	.	.	.	.	.	.	Matt_Hayden	Hayden
GTC_0667	TDP_0667	WSNP92K.159.14868	Aus26524	131202	durum	.	.	Spring	LANDRACE	MOROCCO	Northern_Africa	.	.	.	.	.	.	.	.	.	.	.	.	.	.	.	.	.	.	Matt_Hayden	Hayden
GTC_0676	TDP_0676	WSNP92K.159.14877	Aus26532	131210	durum	.	.	Spring	LANDRACE	MOROCCO	Northern_Africa	.	.	.	.	.	.	.	.	.	.	.	.	.	.	.	.	.	.	Matt_Hayden	Hayden
GTC_0677	TDP_0677	WSNP92K.159.14878	Aus26531	131209	durum	.	.	Spring	LANDRACE	MOROCCO	Northern_Africa	.	.	.	.	.	.	.	.	.	.	.	.	.	.	.	.	.	.	Matt_Hayden	Hayden
GTC_0679	TDP_0679	WSNP92K.159.14880	Aus26529	131207	durum	.	.	Spring	LANDRACE	MOROCCO	Northern_Africa	.	.	.	.	.	.	.	.	.	.	.	.	.	.	.	.	.	.	Matt_Hayden	Hayden
GTC_0681	TDP_0681	WSNP92K.159.14882	Aus26527	131205	durum	.	.	Spring	LANDRACE	MOROCCO	Northern_Africa	.	.	.	.	.	.	.	.	.	.	.	.	.	.	.	.	.	.	Matt_Hayden	Hayden
GTC_0685	TDP_0685	WSNP92K.159.14886	Aus26539	131217	durum	.	.	Spring	LANDRACE	MOROCCO	Northern_Africa	.	.	.	.	.	.	.	.	.	.	.	.	.	.	.	.	.	.	Matt_Hayden	Hayden
GTC_0687	TDP_0687	WSNP92K.159.14888	Aus26537	131215	durum	.	.	Spring	LANDRACE	MOROCCO	Northern_Africa	.	.	.	.	.	.	.	.	.	.	.	.	.	.	.	.	.	.	Matt_Hayden	Hayden
GTC_0688	TDP_0688	WSNP92K.159.14889	Aus26536	131214	durum	.	.	Spring	LANDRACE	MOROCCO	Northern_Africa	.	.	.	.	.	.	.	.	.	.	.	.	.	.	.	.	.	.	Matt_Hayden	Hayden
GTC_0690	TDP_0690	WSNP92K.159.14891	Aus26534	131212	durum	.	.	Spring	LANDRACE	MOROCCO	Northern_Africa	.	.	.	.	.	.	.	.	.	.	.	.	.	.	.	.	.	.	Matt_Hayden	Hayden
GTC_0694	TDP_0694	WSNP92K.159.14895	Aus26547	131225	durum	.	.	Spring	LANDRACE	PALESTINE	Western_Asia	.	.	.	.	.	.	.	.	.	.	.	.	.	.	.	.	.	.	Matt_Hayden	Hayden
GTC_0696	TDP_0696	WSNP92K.159.14897	Aus26544	131222	durum	.	.	Spring	LANDRACE	MOROCCO	Northern_Africa	.	.	.	.	.	.	.	.	.	.	.	.	.	.	.	.	.	.	Matt_Hayden	Hayden
GTC_0699	TDP_0699	WSNP92K.160.14900	Aus26563	131241	durum	.	.	Spring	LANDRACE	IRAN	Southern_Asia	.	.	.	.	.	.	.	.	.	.	.	.	.	.	.	.	.	.	Matt_Hayden	Hayden
GTC_0701	TDP_0701	WSNP92K.160.14902	Aus26560	131238	durum	.	.	Spring	LANDRACE	IRAN	Southern_Asia	.	.	.	.	.	.	.	.	.	.	.	.	.	.	.	.	.	.	Matt_Hayden	Hayden
GTC_0702	TDP_0702	WSNP92K.160.14903	Aus26557	131235	durum	.	.	Spring	LANDRACE	IRAN	Southern_Asia	.	.	.	.	.	.	.	.	.	.	.	.	.	.	.	.	.	.	Matt_Hayden	Hayden
GTC_0703	TDP_0703	WSNP92K.160.14904	Aus26555	131233	durum	.	.	Spring	LANDRACE	PALESTINE	Western_Asia	.	.	.	.	.	.	.	.	.	.	.	.	.	.	.	.	.	.	Matt_Hayden	Hayden
GTC_0704	TDP_0704	WSNP92K.160.14905	Aus26554	131232	durum	.	.	Spring	LANDRACE	PALESTINE	Western_Asia	.	.	.	.	.	.	.	.	.	.	.	.	.	.	.	.	.	.	Matt_Hayden	Hayden
GTC_0705	TDP_0705	WSNP92K.160.14906	Aus26553	131231	durum	.	.	Spring	LANDRACE	PALESTINE	Western_Asia	.	.	.	.	.	.	.	.	.	.	.	.	.	.	.	.	.	.	Matt_Hayden	Hayden
GTC_0706	TDP_0706	WSNP92K.160.14907	Aus26551	131229	durum	.	.	Spring	LANDRACE	PALESTINE	Western_Asia	.	.	.	.	.	.	.	.	.	.	.	.	.	.	.	.	.	.	Matt_Hayden	Hayden
GTC_0713	TDP_0713	WSNP92K.160.14914	Aus26565	131243	durum	.	.	Spring	LANDRACE	IRAN	Southern_Asia	.	.	.	.	.	.	.	.	.	.	.	.	.	.	.	.	.	.	Matt_Hayden	Hayden
GTC_0714	TDP_0714	WSNP92K.160.14915	Aus26564	131242	durum	.	.	Spring	LANDRACE	IRAN	Southern_Asia	.	.	.	.	.	.	.	.	.	.	.	.	.	.	.	.	.	.	Matt_Hayden	Hayden
GTC_0715	TDP_0715	WSNP92K.160.14916	Aus26581	131259	durum	.	.	Spring	LANDRACE	PORTUGAL	Southern_Europe	.	.	.	.	.	.	.	.	.	.	.	.	.	.	.	.	.	.	Matt_Hayden	Hayden
GTC_0716	TDP_0716	WSNP92K.160.14917	Aus26579	131257	durum	.	.	Spring	LANDRACE	PORTUGAL	Southern_Europe	.	.	.	.	.	.	.	.	.	.	.	.	.	.	.	.	.	.	Matt_Hayden	Hayden
GTC_0718	TDP_0718	WSNP92K.160.14919	Aus26576	131254	durum	.	.	Spring	LANDRACE	PORTUGAL	Southern_Europe	.	.	.	.	.	.	.	.	.	.	.	.	.	.	.	.	.	.	Matt_Hayden	Hayden
GTC_0720	TDP_0720	WSNP92K.160.14921	Aus26574	131252	durum	.	.	Spring	LANDRACE	PORTUGAL	Southern_Europe	.	.	.	.	.	.	.	.	.	.	.	.	.	.	.	.	.	.	Matt_Hayden	Hayden
GTC_0724	TDP_0724	WSNP92K.160.14925	Aus26588	131266	durum	.	.	Spring	LANDRACE	PORTUGAL	Southern_Europe	.	.	.	.	.	.	.	.	.	.	.	.	.	.	.	.	.	.	Matt_Hayden	Hayden
GTC_0725	TDP_0725	WSNP92K.160.14926	Aus26587	131265	durum	.	.	Spring	LANDRACE	PORTUGAL	Southern_Europe	.	.	.	.	.	.	.	.	.	.	.	.	.	.	.	.	.	.	Matt_Hayden	Hayden
GTC_0726	TDP_0726	WSNP92K.160.14927	Aus26586	131264	durum	.	.	Spring	LANDRACE	PORTUGAL	Southern_Europe	.	.	.	.	.	.	.	.	.	.	.	.	.	.	.	.	.	.	Matt_Hayden	Hayden
GTC_0727	TDP_0727	WSNP92K.160.14928	Aus26585	131263	durum	.	.	Spring	LANDRACE	PORTUGAL	Southern_Europe	.	.	.	.	.	.	.	.	.	.	.	.	.	.	.	.	.	.	Matt_Hayden	Hayden
GTC_0730	TDP_0730	WSNP92K.160.14931	Aus26582	131260	durum	.	.	Spring	LANDRACE	PORTUGAL	Southern_Europe	.	.	.	.	.	.	.	.	.	.	.	.	.	.	.	.	.	.	Matt_Hayden	Hayden
GTC_0731	TDP_0731	WSNP92K.160.14932	Aus26597	131275	durum	.	.	Spring	LANDRACE	GREECE	Southern_Europe	.	.	.	.	.	.	.	.	.	.	.	.	.	.	.	.	.	.	Matt_Hayden	Hayden
GTC_0740	TDP_0740	WSNP92K.160.14941	Aus26604	131282	durum	.	.	Spring	LANDRACE	GREECE	Southern_Europe	.	.	.	.	.	.	.	.	.	.	.	.	.	.	.	.	.	.	Matt_Hayden	Hayden
GTC_0743	TDP_0743	WSNP92K.160.14944	Aus26601	131279	durum	.	.	Spring	LANDRACE	GREECE	Southern_Europe	.	.	.	.	.	.	.	.	.	.	.	.	.	.	.	.	.	.	Matt_Hayden	Hayden
GTC_0744	TDP_0744	WSNP92K.160.14945	Aus26600	131278	durum	.	.	Spring	LANDRACE	GREECE	Southern_Europe	.	.	.	.	.	.	.	.	.	.	.	.	.	.	.	.	.	.	Matt_Hayden	Hayden
GTC_0748	TDP_0748	WSNP92K.160.14949	Aus26612	131290	durum	.	.	Spring	LANDRACE	SPAIN	Southern_Europe	.	.	.	.	.	.	.	.	.	.	.	.	.	.	.	.	.	.	Matt_Hayden	Hayden
GTC_0749	TDP_0749	WSNP92K.160.14950	Aus26611	131289	durum	.	.	Spring	LANDRACE	SPAIN	Southern_Europe	.	.	.	.	.	.	.	.	.	.	.	.	.	.	.	.	.	.	Matt_Hayden	Hayden
GTC_0750	TDP_0750	WSNP92K.160.14951	Aus26610	131288	durum	.	.	Spring	LANDRACE	SPAIN	Southern_Europe	.	.	.	.	.	.	.	.	.	.	.	.	.	.	.	.	.	.	Matt_Hayden	Hayden
GTC_0751	TDP_0751	WSNP92K.160.14952	Aus26609	131287	durum	.	.	Spring	LANDRACE	SPAIN	Southern_Europe	.	.	.	.	.	.	.	.	.	.	.	.	.	.	.	.	.	.	Matt_Hayden	Hayden
GTC_0752	TDP_0752	WSNP92K.160.14953	Aus26608	131286	durum	.	.	Spring	LANDRACE	ITALY	Southern_Europe	.	.	.	.	.	.	.	.	.	.	.	.	.	.	.	.	.	.	Matt_Hayden	Hayden
GTC_0759	TDP_0759	WSNP92K.160.14960	Aus26621	131299	durum	.	.	Spring	LANDRACE	SPAIN	Southern_Europe	.	.	.	.	.	.	.	.	.	.	.	.	.	.	.	.	.	.	Matt_Hayden	Hayden
GTC_0760	TDP_0760	WSNP92K.160.14961	Aus26620	131298	durum	.	.	Spring	LANDRACE	SPAIN	Southern_Europe	.	.	.	.	.	.	.	.	.	.	.	.	.	.	.	.	.	.	Matt_Hayden	Hayden
GTC_0762	TDP_0762	WSNP92K.160.14963	Aus26616	131294	durum	.	.	Spring	LANDRACE	SPAIN	Southern_Europe	.	.	.	.	.	.	.	.	.	.	.	.	.	.	.	.	.	.	Matt_Hayden	Hayden
GTC_0764	TDP_0764	WSNP92K.160.14965	Aus26634	131312	durum	.	.	Spring	LANDRACE	EGYPT	Northern_Africa	.	.	.	.	.	.	.	.	.	.	.	.	.	.	.	.	.	.	Matt_Hayden	Hayden
GTC_0771	TDP_0771	WSNP92K.160.14972	Aus26647	131325	durum	.	.	Spring	LANDRACE	TURKEY	Western_Asia	.	.	.	.	.	.	.	.	.	.	.	.	.	.	.	.	.	.	Matt_Hayden	Hayden
GTC_0774	TDP_0774	WSNP92K.160.14975	Aus26644	131322	durum	.	.	Spring	LANDRACE	TURKEY	Western_Asia	.	.	.	.	.	.	.	.	.	.	.	.	.	.	.	.	.	.	Matt_Hayden	Hayden
GTC_0778	TDP_0778	WSNP92K.160.14979	Aus26636	131314	durum	.	.	Spring	LANDRACE	TURKEY	Western_Asia	.	.	.	.	.	.	.	.	.	.	.	.	.	.	.	.	.	.	Matt_Hayden	Hayden
GTC_0779	TDP_0779	WSNP92K.160.14980	Aus26661	131339	durum	.	.	Spring	LANDRACE	TUNISIA	Northern_Africa	.	.	.	.	.	.	.	.	.	.	.	.	.	.	.	.	.	.	Matt_Hayden	Hayden
GTC_0780	TDP_0780	WSNP92K.160.14981	Aus26660	131338	durum	.	.	Spring	LANDRACE	TUNISIA	Northern_Africa	.	.	.	.	.	.	.	.	.	.	.	.	.	.	.	.	.	.	Matt_Hayden	Hayden
GTC_0781	TDP_0781	WSNP92K.160.14982	Aus26659	131337	durum	.	.	Spring	LANDRACE	RUSSIAN_FEDERATION	Eastern_Europe	.	.	.	.	.	.	.	.	.	.	.	.	.	.	.	.	.	.	Matt_Hayden	Hayden
GTC_0785	TDP_0785	WSNP92K.160.14986	Aus26652	131330	durum	.	.	Spring	LANDRACE	TURKEY	Western_Asia	.	.	.	.	.	.	.	.	.	.	.	.	.	.	.	.	.	.	Matt_Hayden	Hayden
GTC_0787	TDP_0787	WSNP92K.160.14988	Aus26672	131350	durum	.	.	Spring	LANDRACE	TUNISIA	Northern_Africa	.	.	.	.	.	.	.	.	.	.	.	.	.	.	.	.	.	.	Matt_Hayden	Hayden
GTC_0789	TDP_0789	WSNP92K.160.14990	Aus26668	131346	durum	.	.	Spring	LANDRACE	TUNISIA	Northern_Africa	.	.	.	.	.	.	.	.	.	.	.	.	.	.	.	.	.	.	Matt_Hayden	Hayden
GTC_0790	TDP_0790	WSNP92K.160.14991	Aus26666	131344	durum	.	.	Spring	LANDRACE	TUNISIA	Northern_Africa	.	.	.	.	.	.	.	.	.	.	.	.	.	.	.	.	.	.	Matt_Hayden	Hayden
GTC_0791	TDP_0791	WSNP92K.160.14992	Aus26665	131343	durum	.	.	Spring	LANDRACE	TUNISIA	Northern_Africa	.	.	.	.	.	.	.	.	.	.	.	.	.	.	.	.	.	.	Matt_Hayden	Hayden
GTC_0792	TDP_0792	WSNP92K.160.14993	Aus26664	131342	durum	.	.	Spring	LANDRACE	TUNISIA	Northern_Africa	.	.	.	.	.	.	.	.	.	.	.	.	.	.	.	.	.	.	Matt_Hayden	Hayden
GTC_0793	TDP_0793	WSNP92K.160.14994	Aus26663	131341	durum	.	.	Spring	LANDRACE	TUNISIA	Northern_Africa	.	.	.	.	.	.	.	.	.	.	.	.	.	.	.	.	.	.	Matt_Hayden	Hayden
GTC_0798	TDP_0798	WSNP92K.161.14998	Aus26679	131357	durum	.	.	Spring	LANDRACE	TUNISIA	Northern_Africa	.	.	.	.	.	.	.	.	.	.	.	.	.	.	.	.	.	.	Matt_Hayden	Hayden
GTC_0799	TDP_0799	WSNP92K.161.14999	Aus26678	131356	durum	.	.	Spring	LANDRACE	TUNISIA	Northern_Africa	.	.	.	.	.	.	.	.	.	.	.	.	.	.	.	.	.	.	Matt_Hayden	Hayden
GTC_0802	TDP_0802	WSNP92K.161.15002	Aus26675	131353	durum	.	.	Spring	LANDRACE	TUNISIA	Northern_Africa	.	.	.	.	.	.	.	.	.	.	.	.	.	.	.	.	.	.	Matt_Hayden	Hayden
GTC_0803	TDP_0803	WSNP92K.161.15003	Aus26693	131371	durum	.	.	Spring	LANDRACE	RUSSIAN_FEDERATION	Eastern_Europe	.	.	.	.	.	.	.	.	.	.	.	.	.	.	.	.	.	.	Matt_Hayden	Hayden
GTC_0805	TDP_0805	WSNP92K.161.15005	Aus26691	131369	durum	.	.	Spring	LANDRACE	RUSSIAN_FEDERATION	Eastern_Europe	.	.	.	.	.	.	.	.	.	.	.	.	.	.	.	.	.	.	Matt_Hayden	Hayden
GTC_0806	TDP_0806	WSNP92K.161.15006	Aus26690	131368	durum	.	.	Spring	LANDRACE	RUSSIAN_FEDERATION	Eastern_Europe	.	.	.	.	.	.	.	.	.	.	.	.	.	.	.	.	.	.	Matt_Hayden	Hayden
GTC_0808	TDP_0808	WSNP92K.161.15008	Aus26687	131365	durum	.	.	Spring	LANDRACE	TUNISIA	Northern_Africa	.	.	.	.	.	.	.	.	.	.	.	.	.	.	.	.	.	.	Matt_Hayden	Hayden
GTC_0810	TDP_0810	WSNP92K.161.15010	Aus26685	131363	durum	.	.	Spring	LANDRACE	TUNISIA	Northern_Africa	.	.	.	.	.	.	.	.	.	.	.	.	.	.	.	.	.	.	Matt_Hayden	Hayden
GTC_0819	TDP_0819	WSNP92K.161.15019	Aus26710	131388	durum	.	.	Spring	LANDRACE	SPAIN	Southern_Europe	.	.	.	.	.	.	.	.	.	.	.	.	.	.	.	.	.	.	Matt_Hayden	Hayden
GTC_0823	TDP_0823	WSNP92K.161.15023	Aus26706	131384	durum	.	.	Spring	LANDRACE	SPAIN	Southern_Europe	.	.	.	.	.	.	.	.	.	.	.	.	.	.	.	.	.	.	Matt_Hayden	Hayden
GTC_0824	TDP_0824	WSNP92K.161.15024	Aus26705	131383	durum	.	.	Spring	LANDRACE	SPAIN	Southern_Europe	.	.	.	.	.	.	.	.	.	.	.	.	.	.	.	.	.	.	Matt_Hayden	Hayden
GTC_0825	TDP_0825	WSNP92K.161.15025	Aus26704	131382	durum	.	.	Spring	LANDRACE	SPAIN	Southern_Europe	.	.	.	.	.	.	.	.	.	.	.	.	.	.	.	.	.	.	Matt_Hayden	Hayden
GTC_0826	TDP_0826	WSNP92K.161.15026	Aus26702	131380	durum	.	.	Spring	LANDRACE	SPAIN	Southern_Europe	.	.	.	.	.	.	.	.	.	.	.	.	.	.	.	.	.	.	Matt_Hayden	Hayden
GTC_0827	TDP_0827	WSNP92K.161.15027	Aus26717	131395	durum	.	.	Spring	LANDRACE	RUSSIAN_FEDERATION	Eastern_Europe	.	.	.	.	.	.	.	.	.	.	.	.	.	.	.	.	.	.	Matt_Hayden	Hayden
GTC_0830	TDP_0830	WSNP92K.161.15030	Aus26714	131392	durum	.	.	Spring	LANDRACE	SPAIN	Southern_Europe	.	.	.	.	.	.	.	.	.	.	.	.	.	.	.	.	.	.	Matt_Hayden	Hayden
GTC_0832	TDP_0832	WSNP92K.161.15032	Aus26713	131391	durum	.	.	Spring	LANDRACE	SPAIN	Southern_Europe	.	.	.	.	.	.	.	.	.	.	.	.	.	.	.	.	.	.	Matt_Hayden	Hayden
GTC_0835	TDP_0835	WSNP92K.161.15035	Aus26725	131403	durum	.	.	Spring	LANDRACE	MOROCCO	Northern_Africa	.	.	.	.	.	.	.	.	.	.	.	.	.	.	.	.	.	.	Matt_Hayden	Hayden
GTC_0837	TDP_0837	WSNP92K.161.15037	Aus26723	131401	durum	.	.	Spring	LANDRACE	RUSSIAN_FEDERATION	Eastern_Europe	.	.	.	.	.	.	.	.	.	.	.	.	.	.	.	.	.	.	Matt_Hayden	Hayden
GTC_0846	TDP_0846	WSNP92K.161.15046	Aus26731	131407	durum	.	.	Spring	LANDRACE	UNKNOWN	UNKNOWN	.	.	.	.	.	.	.	.	.	.	.	.	.	.	.	.	.	.	Matt_Hayden	Hayden
GTC_0850	TDP_0850	WSNP92K.161.15050	Aus26727	130915	durum	.	.	Spring	LANDRACE	Abyssinia	Eastern_Africa	.	.	.	.	.	.	.	.	.	.	.	.	.	.	.	.	.	.	Matt_Hayden	Hayden
GTC_0851	TDP_0851	WSNP92K.161.15051	Aus27358	131562	durum	.	.	Spring	LANDRACE	PORTUGAL	Southern_Europe	.	.	.	.	.	.	.	.	.	.	.	.	.	.	.	.	.	.	Matt_Hayden	Hayden
GTC_0852	TDP_0852	WSNP92K.161.15052	Aus27265	131469	durum	.	.	Spring	LANDRACE	GREECE	Southern_Europe	.	.	.	.	.	.	.	.	.	.	.	.	.	.	.	.	.	.	Matt_Hayden	Hayden
GTC_0853	TDP_0853	WSNP92K.161.15053	Aus27261	131465	durum	.	.	Spring	LANDRACE	GREECE	Southern_Europe	.	.	.	.	.	.	.	.	.	.	.	.	.	.	.	.	.	.	Matt_Hayden	Hayden
GTC_0854	TDP_0854	WSNP92K.161.15054	Aus27260	131464	durum	.	.	Spring	LANDRACE	GREECE	Southern_Europe	.	.	.	.	.	.	.	.	.	.	.	.	.	.	.	.	.	.	Matt_Hayden	Hayden
GTC_0855	TDP_0855	WSNP92K.161.15055	Aus27259	131463	durum	.	.	Spring	LANDRACE	GREECE	Southern_Europe	.	.	.	.	.	.	.	.	.	.	.	.	.	.	.	.	.	.	Matt_Hayden	Hayden
GTC_0856	TDP_0856	WSNP92K.161.15056	Aus27250	131454	durum	.	.	Spring	LANDRACE	SERBIA	Southern_Europe	.	.	.	.	.	.	.	.	.	.	.	.	.	.	.	.	.	.	Matt_Hayden	Hayden
GTC_0857	TDP_0857	WSNP92K.161.15057	Aus27248	131452	durum	.	.	Spring	LANDRACE	SERBIA	Southern_Europe	.	.	.	.	.	.	.	.	.	.	.	.	.	.	.	.	.	.	Matt_Hayden	Hayden
GTC_0858	TDP_0858	WSNP92K.161.15058	Aus27242	131446	durum	.	.	Spring	LANDRACE	GREECE	Southern_Europe	.	.	.	.	.	.	.	.	.	.	.	.	.	.	.	.	.	.	Matt_Hayden	Hayden
GTC_0859	TDP_0859	WSNP92K.161.15059	Aus27481	131683	durum	.	.	Spring	LANDRACE	SERBIA	Southern_Europe	.	.	.	.	.	.	.	.	.	.	.	.	.	.	.	.	.	.	Matt_Hayden	Hayden
GTC_0861	TDP_0861	WSNP92K.161.15061	Aus27479	131681	durum	.	.	Spring	LANDRACE	SERBIA	Southern_Europe	.	.	.	.	.	.	.	.	.	.	.	.	.	.	.	.	.	.	Matt_Hayden	Hayden
GTC_0862	TDP_0862	WSNP92K.161.15062	Aus27460	131662	durum	.	.	Spring	LANDRACE	GREECE	Southern_Europe	.	.	.	.	.	.	.	.	.	.	.	.	.	.	.	.	.	.	Matt_Hayden	Hayden
GTC_0863	TDP_0863	WSNP92K.161.15063	Aus27459	131661	durum	.	.	Spring	LANDRACE	GREECE	Southern_Europe	.	.	.	.	.	.	.	.	.	.	.	.	.	.	.	.	.	.	Matt_Hayden	Hayden
GTC_0864	TDP_0864	WSNP92K.161.15064	Aus27399	131603	durum	.	.	Spring	LANDRACE	CHINA	Eastern_Asia	.	.	.	.	.	.	.	.	.	.	.	.	.	.	.	.	.	.	Matt_Hayden	Hayden
GTC_0865	TDP_0865	WSNP92K.161.15065	Aus27396	131600	durum	.	.	Spring	LANDRACE	CHINA	Eastern_Asia	.	.	.	.	.	.	.	.	.	.	.	.	.	.	.	.	.	.	Matt_Hayden	Hayden
GTC_0867	TDP_0867	WSNP92K.161.15067	Aus28138	132064	durum	.	.	Spring	LANDRACE	SPAIN	Southern_Europe	.	.	.	.	.	.	.	.	.	.	.	.	.	.	.	.	.	.	Matt_Hayden	Hayden
GTC_0869	TDP_0869	WSNP92K.161.15069	Aus28037	131963	durum	.	.	Spring	LANDRACE	SPAIN	Southern_Europe	.	.	.	.	.	.	.	.	.	.	.	.	.	.	.	.	.	.	Matt_Hayden	Hayden
GTC_0870	TDP_0870	WSNP92K.161.15071	Aus27876	131802	durum	.	.	Spring	LANDRACE	ITALY	Southern_Europe	.	.	.	.	.	.	.	.	.	.	.	.	.	.	.	.	.	.	Matt_Hayden	Hayden
GTC_0871	TDP_0871	WSNP92K.161.15073	Aus27517	131719	durum	.	.	Spring	LANDRACE	GREECE	Southern_Europe	.	.	.	.	.	.	.	.	.	.	.	.	.	.	.	.	.	.	Matt_Hayden	Hayden
GTC_0872	TDP_0872	WSNP92K.161.15074	Aus27482	131684	durum	.	.	Spring	LANDRACE	SERBIA	Southern_Europe	.	.	.	.	.	.	.	.	.	.	.	.	.	.	.	.	.	.	Matt_Hayden	Hayden
GTC_0873	TDP_0873	WSNP92K.161.15075	Aus28752	132198	durum	.	.	Spring	LANDRACE	TURKEY	Western_Asia	.	.	.	.	.	.	.	.	.	.	.	.	.	.	.	.	.	.	Matt_Hayden	Hayden
GTC_0874	TDP_0874	WSNP92K.161.15076	Aus28244	132170	durum	.	.	Spring	LANDRACE	BULGARIA	Eastern_Europe	.	.	.	.	.	.	.	.	.	.	.	.	.	.	.	.	.	.	Matt_Hayden	Hayden
GTC_0876	TDP_0876	WSNP92K.161.15078	Aus28242	132168	durum	.	.	Spring	LANDRACE	BULGARIA	Eastern_Europe	.	.	.	.	.	.	.	.	.	.	.	.	.	.	.	.	.	.	Matt_Hayden	Hayden
GTC_0877	TDP_0877	WSNP92K.161.15079	Aus28221	132147	durum	.	.	Spring	LANDRACE	SERBIA	Southern_Europe	.	.	.	.	.	.	.	.	.	.	.	.	.	.	.	.	.	.	Matt_Hayden	Hayden
GTC_0878	TDP_0878	WSNP92K.161.15080	Aus28215	132141	durum	.	.	Spring	LANDRACE	GREECE	Southern_Europe	.	.	.	.	.	.	.	.	.	.	.	.	.	.	.	.	.	.	Matt_Hayden	Hayden
GTC_0880	TDP_0880	WSNP92K.161.15082	Aus28208	132134	durum	.	.	Spring	LANDRACE	GREECE	Southern_Europe	.	.	.	.	.	.	.	.	.	.	.	.	.	.	.	.	.	.	Matt_Hayden	Hayden
GTC_0883	TDP_0883	WSNP92K.161.15085	Aus28760	132206	durum	.	.	Spring	LANDRACE	UNKNOWN	UNKNOWN	.	.	.	.	.	.	.	.	.	.	.	.	.	.	.	.	.	.	Matt_Hayden	Hayden
GTC_0887	TDP_0887	WSNP92K.161.15089	Aus28754	132200	durum	.	.	Spring	LANDRACE	UNKNOWN	UNKNOWN	.	.	.	.	.	.	.	.	.	.	.	.	.	.	.	.	.	.	Matt_Hayden	Hayden
GTC_0889	TDP_0889	WSNP92K.163.15280	Aus28783	132229	dicoccon	.	.	Spring	ACCESSION	ARMENIA	Western_Asia	.	.	.	.	.	.	.	.	.	.	.	.	.	.	.	.	.	.	Matt_Hayden	Hayden
GTC_0890	TDP_0890	WSNP92K.163.15281	Aus28782	132228	dicoccon	.	.	Spring	ACCESSION	KAZAKHSTAN	Central_Asia	.	.	.	.	.	.	.	.	.	.	.	.	.	.	.	.	.	.	Matt_Hayden	Hayden
GTC_0891	TDP_0891	WSNP92K.163.15282	Aus28781	132227	dicoccon	.	.	Spring	ACCESSION	UKRAINE	Eastern_Europe	.	.	.	.	.	.	.	.	.	.	.	.	.	.	.	.	.	.	Matt_Hayden	Hayden
GTC_0893	TDP_0893	WSNP92K.165.15471	Aus28777	132223	dicoccon	.	.	Spring	ACCESSION	CZECH_REPUBLIC	Eastern_Europe	.	.	.	.	.	.	.	.	.	.	.	.	.	.	.	.	.	.	Matt_Hayden	Hayden
GTC_0894	TDP_0894	WSNP92K.165.15472	Aus28776	132222	dicoccon	.	.	Spring	ACCESSION	SERBIA	Southern_Europe	.	.	.	.	.	.	.	.	.	.	.	.	.	.	.	.	.	.	Matt_Hayden	Hayden
GTC_0895	TDP_0895	WSNP92K.165.15473	Aus28775	132221	dicoccon	.	.	Spring	ACCESSION	IRAN	Southern_Asia	.	.	.	.	.	.	.	.	.	.	.	.	.	.	.	.	.	.	Matt_Hayden	Hayden
GTC_0900	TDP_0900	WSNP92K.169.15854	Aus28785	132231	dicoccon	.	.	Spring	ACCESSION	ARMENIA	Western_Asia	.	.	.	.	.	.	.	.	.	.	.	.	.	.	.	.	.	.	Matt_Hayden	Hayden
GTC_0962	TDP_0962	DP058	TOMOUH	TOMOUH	durum	.	Joric69/Hau	Spring	CULTIVAR	MOROCCO	Northern_Africa	1997	.	.	.	.	.	.	.	.	.	.	.	.	.	.	.	.	.	Marco_Maccaferri/Roberto_Tuberosa	Marco_Maccaferri
GTC_0964	TDP_0964	DP060	AW12/BIT	AW12/BIT	durum	.	AW12/BIT	Spring	CULTIVAR	ICARDA	Western_Asia	1990	.	.	.	.	.	.	.	.	.	.	.	.	.	.	.	.	.	Marco_Maccaferri/Roberto_Tuberosa	Marco_Maccaferri
GTC_0974	TDP_0974	DP071	OMRABI5	OMRABI5	durum	.	.	Spring	CULTIVAR	ICARDA	Western_Asia	1988	.	.	.	.	.	.	.	.	.	.	.	.	.	.	.	.	.	Marco_Maccaferri/Roberto_Tuberosa	Marco_Maccaferri
GTC_1001	TDP_1001	DP099	IXOS	IXOS	durum	.	.	Spring	CULTIVAR	FRANCE	Western_Europe	1990	.	.	.	.	.	.	.	.	.	.	.	.	.	.	.	.	.	Marco_Maccaferri/Roberto_Tuberosa	Marco_Maccaferri
GTC_1013	TDP_1013	DP112	TRINAKRIA	TRINAKRIA	durum	.	B14/Capeiti8	Spring	CULTIVAR	ITALY	Southern_Europe	1970	.	.	.	.	.	.	.	.	.	.	.	.	.	.	.	.	.	Marco_Maccaferri/Roberto_Tuberosa	Marco_Maccaferri
GTC_1014	TDP_1014	DP113	VALBELICE	VALBELICE	durum	.	0111/BC5	Spring	CULTIVAR	ITALY	Southern_Europe	1992	.	.	.	.	.	.	.	.	.	.	.	.	.	.	.	.	.	Marco_Maccaferri/Roberto_Tuberosa	Marco_Maccaferri
GTC_1027	TDP_1027	DP127	RADIOSO	RADIOSO	durum	.	Creso/Isa	Spring	CULTIVAR	ITALY	Southern_Europe	1992	.	.	.	.	.	.	.	.	.	.	.	.	.	.	.	.	.	Marco_Maccaferri/Roberto_Tuberosa	Marco_Maccaferri
GTC_1044	TDP_1044	DP144	HAURANI	HAURANI	durum	.	Locallandraceselection	Spring	LANDRACE	SYRIA	Western_Asia	.	.	.	.	.	.	.	.	.	.	.	.	.	.	.	.	.	.	Marco_Maccaferri/Roberto_Tuberosa	Marco_Maccaferri
GTC_1048	TDP_1048	DP148	ICARDA125(Blk2//134xS-69-186/368-1/3/Mrb5/4/Albit3)	ICARDA125(Blk2//134xS-69-186/368-1/3/Mrb5/4/Albit3)	durum	.	Blk2//134xS-69-186/368-1/3/Mrb5/4/Albit3	Spring	CULTIVAR	ICARDA	Western_Asia	1995	.	.	.	.	.	.	.	.	.	.	.	.	.	.	.	.	.	Marco_Maccaferri/Roberto_Tuberosa	Marco_Maccaferri
GTC_1051	TDP_1051	DP151	KABIR-1	KABIR-1	durum	.	Ovi/Cp//Fg	Spring	CULTIVAR	ICARDA	Western_Asia	1993	.	.	.	.	.	.	.	.	.	.	.	.	.	.	.	.	.	Marco_Maccaferri/Roberto_Tuberosa	Marco_Maccaferri
GTC_1064	TDP_1064	DP165	OMBIT-1	OMBIT-1	durum	.	Snipe/Fg	Spring	CULTIVAR	ICARDA	Western_Asia	1995	.	.	.	.	.	.	.	.	.	.	.	.	.	.	.	.	.	Marco_Maccaferri/Roberto_Tuberosa	Marco_Maccaferri
GTC_1066	TDP_1066	DP167	OMLAHN-3	OMLAHN-3	durum	.	.	Spring	CULTIVAR	ICARDA	Western_Asia	1995	.	.	.	.	.	.	.	.	.	.	.	.	.	.	.	.	.	Marco_Maccaferri/Roberto_Tuberosa	Marco_Maccaferri
GTC_1089	TDP_1089	DP191	Agridur	Agridur	durum	.	Edmore//CIMMYT303/Chandur	Spring	CULTIVAR	FRANCE	Western_Europe	1988	.	.	.	.	.	.	.	.	.	.	.	.	.	.	.	.	.	Marco_Maccaferri/Roberto_Tuberosa	Marco_Maccaferri
GTC_1095	TDP_1095	DP200	Orjaune	Orjaune	durum	.	miradur/idyn81-04	Spring	CULTIVAR	FRANCE	Western_Europe	1995	.	.	.	.	.	.	.	.	.	.	.	.	.	.	.	.	.	Marco_Maccaferri/Roberto_Tuberosa	Marco_Maccaferri
GTC_1098	TDP_1098	DP203	Auroc	Auroc	durum	.	Ble´durN.Dakotan79168	Spring	CULTIVAR	FRANCE	Western_Europe	1997	.	.	.	.	.	.	.	.	.	.	.	.	.	.	.	.	.	Marco_Maccaferri/Roberto_Tuberosa	Marco_Maccaferri
GTC_1102	TDP_1102	DP207	Astrodur	Astrodur	durum	.	Valdur//Pandur/Valgerardo	Spring	CULTIVAR	AUSTRIA	Western_Europe	1991	.	.	.	.	.	.	.	.	.	.	.	.	.	.	.	.	.	Marco_Maccaferri/Roberto_Tuberosa	Marco_Maccaferri
GTC_1103	TDP_1103	DP208	Extradur	Extradur	durum	.	Mondur/Grandur//Astrodur	Spring	CULTIVAR	AUSTRIA	Western_Europe	1993	.	.	.	.	.	.	.	.	.	.	.	.	.	.	.	.	.	Marco_Maccaferri/Roberto_Tuberosa	Marco_Maccaferri
GTC_1106	TDP_1106	DP213	Semperdur	Semperdur	durum	.	Astrodur/Kamilaroi	Spring	CULTIVAR	AUSTRIA	Western_Europe	1996	.	.	.	.	.	.	.	.	.	.	.	.	.	.	.	.	.	Marco_Maccaferri/Roberto_Tuberosa	Marco_Maccaferri
GTC_1115	TDP_1115	DP224	Sceptre	Sceptre	durum	.	D72110/Coulter	Spring	CULTIVAR	CANADA	Northern_America	1985	.	.	.	.	.	.	.	.	.	.	.	.	.	.	.	.	.	Marco_Maccaferri/Roberto_Tuberosa	Marco_Maccaferri
GTC_1117	TDP_1117	DP227	Belzer	Belzer	durum	.	D7798/DT367	Spring	CULTIVAR	NORTH_DAKOTA	Northern_America	1997	.	.	.	.	.	.	.	.	.	.	.	.	.	.	.	.	.	Marco_Maccaferri/Roberto_Tuberosa	Marco_Maccaferri
GTC_1120	TDP_1120	DP232	Munich	Munich	durum	.	D8030/D8016	Spring	CULTIVAR	NORTH_DAKOTA	Northern_America	1995	.	.	.	.	.	.	.	.	.	.	.	.	.	.	.	.	.	Marco_Maccaferri/Roberto_Tuberosa	Marco_Maccaferri
GTC_1121	TDP_1121	DP233	Renville	Renville	durum	.	Rolette/Vic	Spring	CULTIVAR	NORTH_DAKOTA	Northern_America	1988	.	.	.	.	.	.	.	.	.	.	.	.	.	.	.	.	.	Marco_Maccaferri/Roberto_Tuberosa	Marco_Maccaferri
GTC_1122	TDP_1122	DP234	Rugby	Rugby	durum	.	Langdon/3/Ld357//CI7780/Ld362/4/Br180/Wells	Spring	CULTIVAR	NORTH_DAKOTA	Northern_America	1974	.	.	.	.	.	.	.	.	.	.	.	.	.	.	.	.	.	Marco_Maccaferri/Roberto_Tuberosa	Marco_Maccaferri
GTC_1126	TDP_1126	DP238	Edmore	Edmore	durum	.	D6530/D65114	Spring	CULTIVAR	NORTH_DAKOTA	Northern_America	1978	.	.	.	.	.	.	.	.	.	.	.	.	.	.	.	.	.	Marco_Maccaferri/Roberto_Tuberosa	Marco_Maccaferri
GTC_1137	TDP_1137	DP249	Levante	Levante	durum	.	G80/Piceno//Ionio	Spring	CULTIVAR	ITALY	Southern_Europe	2002	.	.	.	.	.	.	.	.	.	.	.	.	.	.	.	.	.	Marco_Maccaferri/Roberto_Tuberosa	Marco_Maccaferri
GTC_1162	TDP_1162	Neodur	Neodur	Neodur	durum	.	184-7/Valdur//Edmore	.	CULTIVAR	ITALY	Southern_Europe	1990	.	.	.	.	.	.	.	.	.	.	.	.	.	.	.	.	.	Marco_Maccaferri/Roberto_Tuberosa	Marco_Maccaferri
GTC_1185	TDP_1185	AG017	Aziziah	Aziziah	durum	.	.	.	LANDRACE	LYBIA	NorthernAfrica	1919	.	.	.	.	.	.	.	.	.	.	.	.	.	.	.	.	.	Pasquale_DeVita	Agrogen_90K_CREA-CER
GTC_1187	TDP_1187	AG019	Belfuggito	Belfuggito	durum	.	ConteMorando/T.dicoccoides/durumaustr//T.persicumvar.ekinatum/durumaustr.]	.	CULTIVAR	ITALY	Southern_Europe	1973	.	.	.	.	.	.	.	.	.	.	.	.	.	.	.	.	.	Pasquale_DeVita	Agrogen_90K_CREA-CER
GTC_1188	TDP_1188	AG020	Berillo	Berillo	durum	.	HAYNALDIA-VILLOSA/3*CAPELLI/5/YAKTANA-54//(SEL.14)NORIN-10/BREVOR/3/ST-464/6/2*THATCHER[851];	.	CULTIVAR	ITALY	Southern_Europe	1981	.	.	.	.	.	.	.	.	.	.	.	.	.	.	.	.	.	Pasquale_DeVita	Agrogen_90K_CREA-CER
GTC_1207	TDP_1207	AG041	Dylan	Dylan	durum	.	Neodur/Ulisse	.	CULTIVAR	ITALY	Southern_Europe	2002	.	.	.	.	.	.	.	.	.	.	.	.	.	.	.	.	.	Pasquale_DeVita	Agrogen_90K_CREA-CER
GTC_1211	TDP_1211	AG045	Fenix	Fenix	durum	.	Madif/durumTunisian//Valgerardo	.	CULTIVAR	ITALY	Southern_Europe	1990	.	.	.	.	.	.	.	.	.	.	.	.	.	.	.	.	.	Pasquale_DeVita	Agrogen_90K_CREA-CER
GTC_1217	TDP_1217	AG053	Grifoni	Grifoni	durum	.	Cappelli/Triticumaestivum	.	CULTIVAR	ITALY	Southern_Europe	1961	.	.	.	.	.	.	.	.	.	.	.	.	.	.	.	.	.	Pasquale_DeVita	Agrogen_90K_CREA-CER
GTC_1222	TDP_1222	AG059	K26	K26	durum	.	SpontaneuosmutantderivedfromSimeto/Colosseo	.	CULTIVAR	ITALY	Southern_Europe	.	.	.	.	.	.	.	.	.	.	.	.	.	.	.	.	.	.	Pasquale_DeVita	Agrogen_90K_CREA-CER
GTC_1239	TDP_1239	AG081	Martino	Martino	durum	.	APPULO/PRODURA	.	CULTIVAR	ITALY	Southern_Europe	1998	.	.	.	.	.	.	.	.	.	.	.	.	.	.	.	.	.	Pasquale_DeVita	Agrogen_90K_CREA-CER
GTC_1245	TDP_1245	AG087	Polesine	Polesine	durum	.	Forlani/Aziziah	.	CULTIVAR	ITALY	Southern_Europe	1975	.	.	.	.	.	.	.	.	.	.	.	.	.	.	.	.	.	Pasquale_DeVita	Agrogen_90K_CREA-CER
GTC_1249	TDP_1249	AG093	Quadruro	Quadruro	durum	.	SC-146/ID83-NE	.	CULTIVAR	ITALY	Southern_Europe	1985	.	.	.	.	.	.	.	.	.	.	.	.	.	.	.	.	.	Pasquale_DeVita	Agrogen_90K_CREA-CER
GTC_1253	TDP_1253	AG098	Saadi	Saadi	durum	.	IDSM72-3/711.8	.	CULTIVAR	ITALY	Southern_Europe	1995	.	.	.	.	.	.	.	.	.	.	.	.	.	.	.	.	.	Pasquale_DeVita	Agrogen_90K_CREA-CER
GTC_1261	TDP_1261	AG108	Taganrog	Taganrog	durum	.	SelectedfromlandracesRussian	.	LANDRACE	RUSSIAN_FEDERATION	Eastern_Europe	.	.	.	.	.	.	.	.	.	.	.	.	.	.	.	.	.	.	Pasquale_DeVita	Agrogen_90K_CREA-CER
GTC_1262	TDP_1262	AG109	Timilia	Timilia	durum	.	SelectedfromlandracesofsouthItaly	.	LANDRACE	ITALY	Southern_Europe	.	.	.	.	.	.	.	.	.	.	.	.	.	.	.	.	.	.	Pasquale_DeVita	Agrogen_90K_CREA-CER
GTC_1273	TDP_1273	AG122	Virgilio	Virgilio	durum	.	Acalou/Shoula	.	CULTIVAR	FRANCE	Western_Europe	2002	.	.	.	.	.	.	.	.	.	.	.	.	.	.	.	.	.	Pasquale_DeVita	Agrogen_90K_CREA-CER
GTC_1274	TDP_1274	AG123	Vitromax	Vitromax	durum	.	Turchia77/3/Jori/Anhunga//Flamingo	.	CULTIVAR	SPAIN	Southern_Europe	1996	.	.	.	.	.	.	.	.	.	.	.	.	.	.	.	.	.	Pasquale_DeVita	Agrogen_90K_CREA-CER
GTC_1279	TDP_1279	AG166	BAIO	BAIO	durum	.	Duilio/F21//G76	.	CULTIVAR	ITALY	Southern_Europe	1998	.	.	.	.	.	.	.	.	.	.	.	.	.	.	.	.	.	Pasquale_DeVita	Agrogen_90K_CREA-CER
GTC_1280	TDP_1280	AG168	Buccalae	PI134946	turgidum	.	.	.	ACCESSION	PORTUGAL	Southern_Europe	.	.	.	.	.	.	.	.	.	.	.	.	.	.	.	.	.	.	Pasquale_DeVita	Agrogen_90K_CREA-CER
GTC_1283	TDP_1283	AG198	MG3521	MG3521	dicoccum	.	.	.	ACCESSION	UNKNOWN	UNKNOWN	.	.	.	.	.	.	.	.	.	.	.	.	.	.	.	.	.	.	Pasquale_DeVita	Agrogen_90K_CREA-CER
GTC_1284	TDP_1284	AG212	MoliseSel.Colli	MoliseSel.Colli	dicoccum	.	.	.	ACCESSION	ITALY	Southern_Europe	.	.	.	.	.	.	.	.	.	.	.	.	.	.	.	.	.	.	Pasquale_DeVita	Agrogen_90K_CREA-CER
GTC_1287	TDP_1287	AG228	PI346783	PI346783	dicoccoides	.	.	.	ACCESSION	HUNGARY	Eastern_Europe	.	.	.	.	.	.	.	.	.	.	.	.	.	.	.	.	.	.	Pasquale_DeVita	Agrogen_90K_CREA-CER
GTC_1313	TDP_1313	SIMETO-01	SIMETO-01	SIMETO-01	durum	.	CAPEITI-8/VALNOVA	.	CULTIVAR	ITALY	Southern_Europe	1988	.	.	.	.	.	.	.	.	.	.	.	.	.	.	.	.	.	Pasquale_DeVita	Mapping_Parents_/_Other_Samples
GTC_1319	TDP_1319	T3013	T3013	T3013	durum	.	.	.	LANDRACE	ETHIOPIA	Eastern_Africa	.	.	.	.	.	.	.	.	.	.	.	.	.	.	.	.	.	.	Pasquale_DeVita	Mapping_Parents_/_Other_Samples
GTC_1320	TDP_1320	Zavitan	Zavitan	Zavitan	dicoccoides	.	.	.	ACCESSION	Israel	Western_Asia	.	.	.	.	.	.	.	.	.	.	.	.	.	.	.	.	.	.	Pasquale_DeVita	Mapping_Parents_/_Other_Samples
GTC_1321	TDP_1321	WSNP92K.257.24042	TDS203	BAl1473	dicoccoides	.	.	.	ACCESSION	Fertile_Crescent	Western_Asia	.	.	Brittle_rachis_intermediate	.	.	.	.	.	.	.	.	.	.	.	.	.	B	A	Marco_Maccaferri	Matt_Hayden
GTC_1336	TDP_1336	WSNP92K.257.24057	TDS332	MG29896pt9Ba99	dicoccoides	.	.	.	ACCESSION	Fertile_Crescent	Western_Asia	.	.	Brittle_rachis_intermediate	.	.	.	.	.	.	.	.	.	.	.	.	.	B	A	Marco_Maccaferri	Matt_Hayden
GTC_1346	TDP_1346	WSNP92K.257.24067	TDS220	BAl20455	dicoccum	.	.	.	ACCESSION	Jordan	Western_Asia	.	.	dicoccum_based_on_Br_assay	.	.	.	.	.	.	.	.	.	.	.	.	.	A	A	Marco_Maccaferri	Matt_Hayden
GTC_1351	TDP_1351	WSNP92K.257.24072	TDS318	IG46323	dicoccoides	.	.	.	ACCESSION	Jordan	Western_Asia	.	.	.	.	Al-Za'tari,2_km_W	Balqa	32	20	0	32.2922	35	43	0	36.1723	.	.	.	.	Marco_Maccaferri	Matt_Hayden
GTC_1352	TDP_1352	WSNP92K.257.24073	TDS334	ISRAEL	dicoccoides	.	.	.	ACCESSION	Fertile_Crescent	Western_Asia	.	.	.	.	.	.	.	.	.	.	.	.	.	.	.	.	B	B	Marco_Maccaferri	Matt_Hayden
GTC_1353	TDP_1353	WSNP92K.257.24074	TDS208	BAl11062	dicoccoides	.	.	.	ACCESSION	Fertile_Crescent	Western_Asia	.	.	.	.	.	.	.	.	.	.	.	.	.	.	.	.	.	.	Marco_Maccaferri	Matt_Hayden
GTC_1355	TDP_1355	WSNP92K.257.24076	TDS235	TRI14265	dicoccoides	.	.	.	ACCESSION	Israel	Western_Asia	.	.	.	.	.	.	.	.	.	.	.	.	.	.	.	.	B	B	Marco_Maccaferri	Matt_Hayden
GTC_1356	TDP_1356	WSNP92K.257.24077	TDS259	PI428100	dicoccoides	.	.	.	ACCESSION	Israel	Western_Asia	.	.	.	.	Rosh-Pinna,3_km_S	.	32	58	0	32.940100,	35	32	0	35.5672	713	.	.	.	Marco_Maccaferri	Matt_Hayden
GTC_1357	TDP_1357	WSNP92K.257.24078	TDS281	PI538651	dicoccoides	.	.	.	ACCESSION	TURKEY	Western_Asia	.	.	.	.	Diyarbakir,44_km_W	Karakadag	37	50	0	37.894845,	39	49	0	39.6149	1400	.	.	.	Marco_Maccaferri	Matt_Hayden
GTC_1361	TDP_1361	WSNP92K.257.24082	TDS209	BAl11064	dicoccum	.	.	.	ACCESSION	Fertile_Crescent	Western_Asia	.	.	dicoccum_based_on_Br_assay	.	.	.	.	.	.	.	.	.	.	.	.	.	A	A	Marco_Maccaferri	Matt_Hayden
GTC_1366	TDP_1366	WSNP92K.257.24087	TDS302	IG110737	dicoccoides	.	.	.	ACCESSION	Syria	Western_Asia	.	.	.	.	Sweida,	.	32	42	0	32.7	36	34	0	36.5667	1089	.	B	B	Marco_Maccaferri	Matt_Hayden
GTC_1371	TDP_1371	WSNP92K.257.24092	TDS238	PI352322	dicoccoides	.	.	.	ACCESSION	Lebanon	Western_Asia	.	.	.	.	Nabatiye	Mt_Hermon	33	25	0	33.4167	35	52	0	35.8667	1579	.	.	.	Marco_Maccaferri	Matt_Hayden
GTC_1373	TDP_1373	WSNP92K.257.24094	TDS283	PI538657	dicoccoides	.	.	.	ACCESSION	Turkey	Western_Asia	.	.	.	.	Diyarbakir	Karakadag	37	48	0	37.94	39	46	0	40.14	1400	.	.	.	Marco_Maccaferri	Matt_Hayden
GTC_1375	TDP_1375	WSNP92K.257.24096	TDS321	IG46352	dicoccoides	.	.	.	ACCESSION	Jordan	Western_Asia	.	.	.	.	Irbid,_3_km_W	Eshtafaina	32	33	20	32.553	35	51	0	35.8105	580	.	B	B	Marco_Maccaferri	Matt_Hayden
GTC_1377	TDP_1377	WSNP92K.257.24098	TDS211	BAl382	dicoccum	.	.	.	ACCESSION	Iran	Southern_Asia	.	.	dicoccum_based_on_Br_assay	.	Shapur,30_km_Ntowards_Rezaieh	.	32	50	46	32.8462	51	44	28	51.7407	.	.	A	A	Marco_Maccaferri	Matt_Hayden
GTC_1379	TDP_1379	WSNP92K.257.24100	TDS239	PI352324	dicoccoides	.	.	.	ACCESSION	Lebanon	Western_Asia	.	.	Brittle_rachis_intermediate	.	Anti-Lebanon_region	.	.	.	.	.	.	.	.	.	.	.	B	A	Marco_Maccaferri	Matt_Hayden
GTC_1381	TDP_1381	WSNP92K.257.24102	TDS284	PI538659	dicoccoides	.	.	.	ACCESSION	Turkey	Western_Asia	.	.	.	.	Diyarbakir,_52.5_km_W	Karakadag	37	47	0	37.9757	39	46	0	39.5103	1400	.	.	.	Marco_Maccaferri	Matt_Hayden
GTC_1382	TDP_1382	WSNP92K.257.24103	TDS304	IG46526	dicoccoides	.	.	.	ACCESSION	Lebanon	Western_Asia	.	.	.	.	Rachaiya,_1_km_from_Ain_Hircha,_road_from_Rashaiya	.	33	30	4	33.4563	35	50	22	35.7841	.	.	.	.	Marco_Maccaferri	Matt_Hayden
GTC_1383	TDP_1383	WSNP92K.257.24104	TDS322	IG45964	dicoccoides	.	.	.	ACCESSION	Jordan	Western_Asia	.	.	.	.	Al-Za'tari,2_km_W	Balqa	32	20	0	32.2934	35	43	0	36.3277	760	.	.	.	Marco_Maccaferri	Matt_Hayden
GTC_1387	TDP_1387	WSNP92K.257.24108	TDS241	PI414719	dicoccoides	.	.	.	ACCESSION	Israel	Western_Asia	.	.	.	.	Bet_Qeshet,_lower_Galilee,_0-304_m	.	32	43	10	32.7181	35	23	55	35.3936	300	.	.	.	Marco_Maccaferri	Matt_Hayden
GTC_1389	TDP_1389	WSNP92K.257.24110	TDS287	PI538690	dicoccoides	.	.	.	ACCESSION	Israel	Western_Asia	.	.	.	.	Safad,_road_to_Rosh-Pinna,_800_m	.	32	58	0	32.956	35	29	40	35.5219	800	.	.	.	Marco_Maccaferri	Matt_Hayden
GTC_1394	TDP_1394	WSNP92K.257.24115	TDS228	BAl42042	dicoccum	.	.	.	ACCESSION	Fertile_Crescent	Western_Asia	.	.	dicoccum_based_on_Br_assay	.	.	.	.	.	.	.	.	.	.	.	.	.	A	A	Marco_Maccaferri	Matt_Hayden
GTC_1399	TDP_1399	WSNP92K.257.24120	TDS325	IG46457	dicoccoides	.	.	.	ACCESSION	Syria	Western_Asia	.	.	.	.	Sweida,_1_km_after_Rashida,_road_to_Saleh	.	32	42	0	32.7	36	34	0	36.5667	1089	.	.	.	Marco_Maccaferri	Matt_Hayden
GTC_1401	TDP_1401	WSNP92K.257.24122	TDS215	BAl13517	dicoccum	.	.	.	ACCESSION	Fertile_Crescent	Western_Asia	.	.	dicoccum_based_on_Br_assay	.	.	.	.	.	.	.	.	.	.	.	.	.	A	A	Marco_Maccaferri	Matt_Hayden
GTC_1402	TDP_1402	WSNP92K.257.24123	TDS229	BAl43504	dicoccum	.	.	.	ACCESSION	Israel	Western_Asia	.	.	dicoccum_based_on_Br_assay	.	.	.	.	.	.	.	.	.	.	.	.	.	A	A	Marco_Maccaferri	Matt_Hayden
GTC_1406	TDP_1406	WSNP92K.257.24127	TDS309	IG46476	dicoccoides	.	.	.	ACCESSION	Syria	Western_Asia	.	.	.	.	Sarghaya,_4_km_NW	Damascus	33	50	5	33.8243	36	8	37	36.1189	.	.	B	B	Marco_Maccaferri	Matt_Hayden
GTC_1410	TDP_1410	WSNP92K.257.24131	TDS230	BAl43505	dicoccoides	.	.	.	ACCESSION	Fertile_Crescent	Western_Asia	.	.	Brittle_rachis_intermediate	.	.	.	.	.	.	.	.	.	.	.	.	.	B	A	Marco_Maccaferri	Matt_Hayden
GTC_1411	TDP_1411	WSNP92K.257.24132	TDS245	PI428013	dicoccoides	.	.	.	ACCESSION	Israel	Western_Asia	.	.	.	.	Rosh_Pinna	Galilee	32	58	0	32.96	35	32	0	35.54	600	.	B	B	Marco_Maccaferri	Matt_Hayden
GTC_1412	TDP_1412	WSNP92K.257.24133	TDS272	PI467004	dicoccoides	.	.	.	ACCESSION	Israel	Western_Asia	.	.	.	.	Tabigha	.	32	52	0	32.8734	35	32	0	35.5491	-10	.	.	.	Marco_Maccaferri	Matt_Hayden
GTC_1415	TDP_1415	WSNP92K.257.24136	TDS328	PSB2006	dicoccum	.	.	.	ACCESSION	UNKNOWN	UNKNOWN	.	.	dicoccum_based_on_Br_assay	.	.	.	.	.	.	.	.	.	.	.	.	.	A	A	Marco_Maccaferri	Matt_Hayden
GTC_1423	TDP_1423	WSNP92K.258.24144	L1	Aghathe	durum	.	.	.	LANDRACE	Bulgaria	Eastern_Europe	.	.	.	.	.	.	.	.	.	.	.	.	.	.	.	.	.	.	Marco_Maccaferri	Matt_Hayden
GTC_1429	TDP_1429	WSNP92K.258.24150	K56	K56	turanicum	.	.	.	ACCESSION	UNKNOWN	UNKNOWN	.	.	.	.	.	.	.	.	.	.	.	.	.	.	.	.	.	.	Marco_Maccaferri	Matt_Hayden
GTC_1430	TDP_1430	WSNP92K.258.24151	K69	K69	turanicum	.	.	.	ACCESSION	UNKNOWN	UNKNOWN	.	.	.	.	.	.	.	.	.	.	.	.	.	.	.	.	.	.	Marco_Maccaferri	Matt_Hayden
GTC_1431	TDP_1431	WSNP92K.258.24152	L2	Aloga	durum	.	.	.	LANDRACE	Spain	Southern_Europe	.	.	.	.	.	.	.	.	.	.	.	.	.	.	.	.	.	.	Marco_Maccaferri	Matt_Hayden
GTC_1436	TDP_1436	WSNP92K.258.24157	K44	K44	turanicum	.	.	.	ACCESSION	UNKNOWN	UNKNOWN	.	.	.	.	.	.	.	.	.	.	.	.	.	.	.	.	.	.	Marco_Maccaferri	Matt_Hayden
GTC_1438	TDP_1438	WSNP92K.258.24159	K70	K70	turanicum	.	.	.	ACCESSION	UNKNOWN	UNKNOWN	.	.	.	.	.	.	.	.	.	.	.	.	.	.	.	.	.	.	Marco_Maccaferri	Matt_Hayden
GTC_1441	TDP_1441	WSNP92K.258.24162	K6	K6	turanicum	.	.	.	ACCESSION	UNKNOWN	UNKNOWN	.	.	.	.	.	.	.	.	.	.	.	.	.	.	.	.	.	.	Marco_Maccaferri	Matt_Hayden
GTC_1443	TDP_1443	WSNP92K.258.24164	K33	K33	turanicum	.	.	.	ACCESSION	UNKNOWN	UNKNOWN	.	.	.	.	.	.	.	.	.	.	.	.	.	.	.	.	.	.	Marco_Maccaferri	Matt_Hayden
GTC_1447	TDP_1447	WSNP92K.258.24168	L5	Atsiki-3	durum	.	.	.	LANDRACE	Greece	Southern_Europe	.	.	.	.	.	.	.	.	.	.	.	.	.	.	.	.	.	.	Marco_Maccaferri	Matt_Hayden
GTC_1448	TDP_1448	WSNP92K.258.24169	L20	Jordancoll.86No44	durum	.	.	.	LANDRACE	Jordan	Western_Asia	.	.	.	.	.	.	.	.	.	.	.	.	.	.	.	.	.	.	Marco_Maccaferri	Matt_Hayden
GTC_1453	TDP_1453	WSNP92K.258.24174	K59	K59	turanicum	.	.	.	ACCESSION	UNKNOWN	UNKNOWN	.	.	.	.	.	.	.	.	.	.	.	.	.	.	.	.	.	.	Marco_Maccaferri	Matt_Hayden
GTC_1460	TDP_1460	WSNP92K.258.24181	K47	K47	turanicum	.	.	.	ACCESSION	UNKNOWN	UNKNOWN	.	.	.	.	.	.	.	.	.	.	.	.	.	.	.	.	.	.	Marco_Maccaferri	Matt_Hayden
GTC_1463	TDP_1463	WSNP92K.258.24184	L7	Barbadelobo	durum	.	.	.	LANDRACE	Spain	Southern_Europe	.	.	.	.	.	.	.	.	.	.	.	.	.	.	.	.	.	.	Marco_Maccaferri	Matt_Hayden
GTC_1467	TDP_1467	WSNP92K.258.24188	K36	K36	turanicum	.	.	.	ACCESSION	UNKNOWN	UNKNOWN	.	.	.	.	.	.	.	.	.	.	.	.	.	.	.	.	.	.	Marco_Maccaferri	Matt_Hayden
GTC_1469	TDP_1469	WSNP92K.258.24190	K62	K62	turanicum	.	.	.	ACCESSION	UNKNOWN	UNKNOWN	.	.	.	.	.	.	.	.	.	.	.	.	.	.	.	.	.	.	Marco_Maccaferri	Matt_Hayden
GTC_1473	TDP_1473	WSNP92K.258.24194	K11	K11	turanicum	.	.	.	ACCESSION	UNKNOWN	UNKNOWN	.	.	.	.	.	.	.	.	.	.	.	.	.	.	.	.	.	.	Marco_Maccaferri	Matt_Hayden
GTC_1475	TDP_1475	WSNP92K.258.24196	K37	K37	turanicum	.	.	.	ACCESSION	UNKNOWN	UNKNOWN	.	.	.	.	.	.	.	.	.	.	.	.	.	.	.	.	.	.	Marco_Maccaferri	Matt_Hayden
GTC_1483	TDP_1483	WSNP92K.258.24204	K38	K38	turanicum	.	.	.	ACCESSION	UNKNOWN	UNKNOWN	.	.	.	.	.	.	.	.	.	.	.	.	.	.	.	.	.	.	Marco_Maccaferri	Matt_Hayden
GTC_1485	TDP_1485	WSNP92K.258.24206	K64	K64	turanicum	.	.	.	ACCESSION	UNKNOWN	UNKNOWN	.	.	.	.	.	.	.	.	.	.	.	.	.	.	.	.	.	.	Marco_Maccaferri	Matt_Hayden
GTC_1487	TDP_1487	WSNP92K.258.24208	L11	Cannizzara	durum	.	.	.	LANDRACE	Italy	Southern_Europe	.	.	.	.	.	.	.	.	.	.	.	.	.	.	.	.	.	.	Marco_Maccaferri	Matt_Hayden
GTC_1489	TDP_1489	WSNP92K.258.24210	K14	K14	turanicum	.	.	.	ACCESSION	UNKNOWN	UNKNOWN	.	.	.	.	.	.	.	.	.	.	.	.	.	.	.	.	.	.	Marco_Maccaferri	Matt_Hayden
GTC_1490	TDP_1490	WSNP92K.258.24211	K27	K27	turanicum	.	.	.	ACCESSION	UNKNOWN	UNKNOWN	.	.	.	.	.	.	.	.	.	.	.	.	.	.	.	.	.	.	Marco_Maccaferri	Matt_Hayden
GTC_1496	TDP_1496	WSNP92K.258.24217	L30	M1084	durum	.	.	.	LANDRACE	Morocco	Northern_Africa	.	.	.	.	.	.	.	.	.	.	.	.	.	.	.	.	.	.	Marco_Maccaferri	Matt_Hayden
GTC_1497	TDP_1497	WSNP92K.258.24218	K15	K15	turanicum	.	.	.	ACCESSION	UNKNOWN	UNKNOWN	.	.	.	.	.	.	.	.	.	.	.	.	.	.	.	.	.	.	Marco_Maccaferri	Matt_Hayden
GTC_1498	TDP_1498	WSNP92K.258.24219	K28	K28	turanicum	.	.	.	ACCESSION	UNKNOWN	UNKNOWN	.	.	.	.	.	.	.	.	.	.	.	.	.	.	.	.	.	.	Marco_Maccaferri	Matt_Hayden
GTC_1501	TDP_1501	WSNP92K.258.24222	K66	K66	turanicum	.	.	.	ACCESSION	UNKNOWN	UNKNOWN	.	.	.	.	.	.	.	.	.	.	.	.	.	.	.	.	.	.	Marco_Maccaferri	Matt_Hayden
GTC_1503	TDP_1503	WSNP92K.258.24224	L13	Hamariahmar	durum	.	.	.	LANDRACE	Syria	Western_Asia	.	.	.	.	.	.	.	.	.	.	.	.	.	.	.	.	.	.	Marco_Maccaferri	Matt_Hayden
GTC_1504	TDP_1504	WSNP92K.258.24225	L31	M1150	durum	.	.	.	LANDRACE	Morocco	Northern_Africa	.	.	.	.	.	.	.	.	.	.	.	.	.	.	.	.	.	.	Marco_Maccaferri	Matt_Hayden
GTC_1505	TDP_1505	WSNP92K.258.24226	K16	K16	turanicum	.	.	.	ACCESSION	UNKNOWN	UNKNOWN	.	.	.	.	.	.	.	.	.	.	.	.	.	.	.	.	.	.	Marco_Maccaferri	Matt_Hayden
GTC_1507	TDP_1507	WSNP92K.258.24228	K41	K41	turanicum	.	.	.	ACCESSION	UNKNOWN	UNKNOWN	.	.	.	.	.	.	.	.	.	.	.	.	.	.	.	.	.	.	Marco_Maccaferri	Matt_Hayden
GTC_1508	TDP_1508	WSNP92K.258.24229	K53	K53	turanicum	.	.	.	ACCESSION	UNKNOWN	UNKNOWN	.	.	.	.	.	.	.	.	.	.	.	.	.	.	.	.	.	.	Marco_Maccaferri	Matt_Hayden
GTC_1509	TDP_1509	WSNP92K.258.24230	K67	K67	turanicum	.	.	.	ACCESSION	UNKNOWN	UNKNOWN	.	.	.	.	.	.	.	.	.	.	.	.	.	.	.	.	.	.	Marco_Maccaferri	Matt_Hayden
GTC_1510	TDP_1510	WSNP92K.258.24231	TC8	PI573182	carthlicum	.	.	.	ACCESSION	Turkey	Western_Asia	.	.	.	.	.	.	.	.	.	.	.	.	.	.	.	.	.	.	Marco_Maccaferri	Matt_Hayden
GTC_1511	TDP_1511	WSNP92K.258.24232	L15	Hedba3	durum	.	.	.	LANDRACE	Algeria	Northern_Africa	.	.	.	.	.	.	.	.	.	.	.	.	.	.	.	.	.	.	Marco_Maccaferri	Matt_Hayden
GTC_1513	TDP_1513	Xu034	PI254188	PI254188	dicoccum	.	.	.	ACCESSION	RUSSIAN_FEDERATION	Eastern_Europe	.	.	.	.	.	.	.	.	.	.	.	.	.	.	.	.	.	.	Marco_Maccaferri	Shiaoman_Chao
GTC_1515	TDP_1515	Xu036	PI272527	PI272527	dicoccum	.	.	.	ACCESSION	HUNGARY	Eastern_Europe	.	.	.	.	Pest	.	47	25	0	47.4167	19	19	59	19.3333	.	.	.	.	Steven_Xu	Shiaoman_Chao
GTC_1516	TDP_1516	Xu037	PI41025	PI41025	dicoccum	.	.	.	ACCESSION	RUSSIAN_FEDERATION	Eastern_Europe	.	.	.	.	Samara	.	53	0	0	53	50	0	0	50	.	.	.	.	Steven_Xu	Shiaoman_Chao
GTC_1517	TDP_1517	Xu038	PI61102	PI61102	carthlicum	.	.	.	ACCESSION	GEORGIA	Western_Asia	.	.	.	.	.	.	.	.	.	.	.	.	.	.	.	.	.	.	Steven_Xu	Shiaoman_Chao
GTC_1518	TDP_1518	Xu039	PI94748	PI94748	carthlicum	.	.	.	ACCESSION	GEORGIA	Western_Asia	.	.	.	.	Tiflis	.	41	43	0	41.7167	44	46	59	44.7833	.	.	.	.	Steven_Xu	Shiaoman_Chao
GTC_1519	TDP_1519	Xu040	PI283888	PI283888	carthlicum	.	.	.	ACCESSION	IRAN	Southern_Asia	.	.	.	.	.	.	.	.	.	.	.	.	.	.	.	.	.	.	Steven_Xu	Shiaoman_Chao
GTC_1520	TDP_1520	Xu041	PI352281	PI352281	carthlicum	.	.	.	ACCESSION	RUSSIAN_FEDERATION	Eastern_Europe	.	.	.	.	.	.	.	.	.	.	.	.	.	.	.	.	.	.	Steven_Xu	Shiaoman_Chao
GTC_1521	TDP_1521	Xu042	Alkabo	Alkabo	durum	.	D-901247/D-89263	.	CULTIVAR	NORTH_DAKOTA	Northern_America	2005	.	.	.	.	.	.	.	.	.	.	.	.	.	.	.	.	.	Steven_Xu	Shiaoman_Chao
GTC_1524	TDP_1524	Xu045	Divide	Divide	durum	.	BENNETT/D-901282//BELZER	.	CULTIVAR	NORTH_DAKOTA	Northern_America	2005	.	.	.	.	.	.	.	.	.	.	.	.	.	.	.	.	.	Steven_Xu	Shiaoman_Chao
GTC_1525	TDP_1525	Xu046	Grenora	Grenora	durum	.	D-901260/D-901419	.	CULTIVAR	NORTH_DAKOTA	Northern_America	2005	.	.	.	.	.	.	.	.	.	.	.	.	.	.	.	.	.	Steven_Xu	Shiaoman_Chao
GTC_1527	TDP_1527	Xu048	Lebsock	Lebsock	durum	.	MUNICH/D-8469	.	CULTIVAR	NORTH_DAKOTA	Northern_America	1999	.	.	.	.	.	.	.	.	.	.	.	.	.	.	.	.	.	Steven_Xu	Shiaoman_Chao
GTC_1531	TDP_1531	LD003	Biancuccia	PI278347	durum	.	.	.	LANDRACE	Italy	Southern_Europe	.	.	.	.	sicily	.	.	.	.	.	.	.	.	.	.	.	.	.	Elisabetta_Mazzucotelli/Hakan_Ozkan	Shiaoman_Chao
GTC_1534	TDP_1534	LD017	CItr2428	PI10388	durum	.	.	.	LANDRACE	Egypt	Northern_Africa	.	.	.	.	Cairo	.	30	1	48	30.03	31	12	36	31.21	.	.	.	.	Elisabetta_Mazzucotelli/Hakan_Ozkan	Shiaoman_Chao
GTC_1538	TDP_1538	LD023	Saribursa	PI165173	durum	.	.	.	LANDRACE	Turkey	Western_Asia	.	.	.	.	Yozgat	.	39	38	24	39.64	34	28	12	34.47	.	.	.	.	Elisabetta_Mazzucotelli/Hakan_Ozkan	Shiaoman_Chao
GTC_1539	TDP_1539	LD024	Sert	PI165211	durum	.	.	.	LANDRACE	Turkey	Western_Asia	.	.	.	.	Konya	.	38	38	60	38.65	32	55	12	32.92	.	.	.	.	Elisabetta_Mazzucotelli/Hakan_Ozkan	Shiaoman_Chao
GTC_1540	TDP_1540	LD027	Tortcu	PI166353	durum	.	.	.	LANDRACE	Turkey	Western_Asia	.	.	.	.	Maras	.	38	0	0	38	37	0	0	37	.	.	.	.	Elisabetta_Mazzucotelli/Hakan_Ozkan	Shiaoman_Chao
GTC_1541	TDP_1541	LD028	Topak	PI166451	durum	.	.	.	LANDRACE	Turkey	Western_Asia	.	.	.	.	Adana	.	37	1	12	37.02	35	49	12	35.82	.	.	.	.	Elisabetta_Mazzucotelli/Hakan_Ozkan	Shiaoman_Chao
GTC_1542	TDP_1542	LD029	Bugday	PI166499	durum	.	.	.	LANDRACE	Turkey	Western_Asia	.	.	.	.	Antalya	.	36	54	36	36.91	30	41	24	30.69	.	.	.	.	Elisabetta_Mazzucotelli/Hakan_Ozkan	Shiaoman_Chao
GTC_1543	TDP_1543	LD031	Karakilcik	PI166580	durum	.	.	.	LANDRACE	Turkey	Western_Asia	.	.	.	.	Bursa	.	40	4	12	40.07	29	30	36	29.51	.	.	.	.	Elisabetta_Mazzucotelli/Hakan_Ozkan	Shiaoman_Chao
GTC_1544	TDP_1544	LD033	Bozbasak	PI166683	durum	.	.	.	LANDRACE	Turkey	Western_Asia	.	.	.	.	Edirne	.	41	15	36	41.26	26	41	24	26.69	.	.	.	.	Elisabetta_Mazzucotelli/Hakan_Ozkan	Shiaoman_Chao
GTC_1545	TDP_1545	LD038	Karabasak	PI167582	durum	.	.	.	LANDRACE	Turkey	Western_Asia	.	.	.	.	Canakkale	.	40	7	12	40.12	26	26	60	26.45	.	.	.	.	Elisabetta_Mazzucotelli/Hakan_Ozkan	Shiaoman_Chao
GTC_1547	TDP_1547	LD040	Cankiri	PI172573	durum	.	.	.	LANDRACE	Turkey	Western_Asia	.	.	.	.	Elazig	.	38	42	36	38.71	39	2	60	39.05	.	.	.	.	Elisabetta_Mazzucotelli/Hakan_Ozkan	Shiaoman_Chao
GTC_1548	TDP_1548	LD041	Alican	PI173457	durum	.	.	.	LANDRACE	Turkey	Western_Asia	.	.	.	.	Siirt	.	37	54	36	37.91	42	0	0	42	.	.	.	.	Elisabetta_Mazzucotelli/Hakan_Ozkan	Shiaoman_Chao
GTC_1549	TDP_1549	LD042	Misri	PI173489	durum	.	.	.	LANDRACE	Turkey	Western_Asia	.	.	.	.	Urfa	.	36	58	12	36.97	38	25	12	38.42	.	.	.	.	Elisabetta_Mazzucotelli/Hakan_Ozkan	Shiaoman_Chao
GTC_1550	TDP_1550	LD043	Kavak	PI177937/IG84673	durum	.	.	.	LANDRACE	Turkey	Western_Asia	.	.	.	.	Kastamonu	.	41	0	36	41.01	34	1	48	34.03	.	.	.	.	Elisabetta_Mazzucotelli/Hakan_Ozkan	Shiaoman_Chao
GTC_1551	TDP_1551	LD044	Uveyik	PI178034/IG84695	durum	.	.	.	LANDRACE	Turkey	Western_Asia	.	.	.	.	Corum	.	40	10	12	40.17	34	50	24	34.84	.	.	.	.	Elisabetta_Mazzucotelli/Hakan_Ozkan	Shiaoman_Chao
GTC_1552	TDP_1552	LD045	9833	PI178037	durum	.	.	.	LANDRACE	Iraq	Western_Asia	.	.	.	.	Baghdad	.	33	17	60	33.3	44	36	0	44.6	.	.	.	.	Elisabetta_Mazzucotelli/Hakan_Ozkan	Shiaoman_Chao
GTC_1553	TDP_1553	LD046	Saribasak	PI178095	durum	.	.	.	LANDRACE	Turkey	Western_Asia	.	.	.	.	Balikesir	.	40	16	12	40.27	28	1	48	28.03	.	.	.	.	Elisabetta_Mazzucotelli/Hakan_Ozkan	Shiaoman_Chao
GTC_1554	TDP_1554	LD048	Hourah	PI182674	durum	.	.	.	LANDRACE	Lebanon	Western_Asia	.	.	.	.	ElBeqaa	.	33	43	12	33.72	35	55	12	35.92	.	.	.	.	Elisabetta_Mazzucotelli/Hakan_Ozkan	Shiaoman_Chao
GTC_1555	TDP_1555	LD049	C-2	PI182705/IG84863	durum	.	.	.	LANDRACE	Syria	Western_Asia	.	.	.	.	Hims	.	34	43	48	34.73	36	42	36	36.71	.	.	.	.	Elisabetta_Mazzucotelli/Hakan_Ozkan	Shiaoman_Chao
GTC_1556	TDP_1556	LD050	Gharbi	PI182706	durum	.	.	.	LANDRACE	Syria	Western_Asia	.	.	.	.	Hamah	.	35	7	48	35.13	36	45	0	36.75	.	.	.	.	Elisabetta_Mazzucotelli/Hakan_Ozkan	Shiaoman_Chao
GTC_1557	TDP_1557	LD051	F-2	PI182712/IG84866	durum	.	.	.	LANDRACE	Syria	Western_Asia	.	.	.	.	AlHasakah	.	36	30	0	36.5	41	0	0	41	.	.	.	.	Elisabetta_Mazzucotelli/Hakan_Ozkan	Shiaoman_Chao
GTC_1559	TDP_1559	LD055	RashKool	PI208903	durum	.	.	.	LANDRACE	Iraq	Western_Asia	.	.	.	.	.	.	.	.	.	.	.	.	.	.	.	.	.	.	Elisabetta_Mazzucotelli/Hakan_Ozkan	Shiaoman_Chao
GTC_1561	TDP_1561	LD057	Vakilagha	PI210378	durum	.	.	.	LANDRACE	Iran	Southern_Asia	.	.	.	.	.	.	.	.	.	.	.	.	.	.	.	.	.	.	Elisabetta_Mazzucotelli/Hakan_Ozkan	Shiaoman_Chao
GTC_1562	TDP_1562	LD058	Asprouroullos	PI210950	durum	.	.	.	LANDRACE	Cyprus	Western_Asia	.	.	.	.	.	.	.	.	.	.	.	.	.	.	.	.	.	.	Elisabetta_Mazzucotelli/Hakan_Ozkan	Shiaoman_Chao
GTC_1564	TDP_1564	LD060	Tripolitico	PI210955	durum	.	.	.	LANDRACE	Cyprus	Western_Asia	.	.	.	.	.	.	.	.	.	.	.	.	.	.	.	.	.	.	Elisabetta_Mazzucotelli/Hakan_Ozkan	Shiaoman_Chao
GTC_1565	TDP_1565	LD061	Saragolla	PI231380	durum	.	.	.	LANDRACE	Italy	Southern_Europe	.	.	.	.	.	.	.	.	.	.	.	.	.	.	.	.	.	.	Elisabetta_Mazzucotelli/Hakan_Ozkan	Shiaoman_Chao
GTC_1567	TDP_1567	LD064	SaryBugdai	PI24491	durum	.	.	.	LANDRACE	Uzbekistan	Central_Asia	.	.	.	.	Tashkent	.	41	19	48	41.33	69	17	60	69.3	.	.	.	.	Elisabetta_Mazzucotelli/Hakan_Ozkan	Shiaoman_Chao
GTC_1569	TDP_1569	LD067	K1299	PI253960	durum	.	.	.	LANDRACE	Iraq	Western_Asia	.	.	.	.	AsSulaymaniyah	.	35	28	48	35.48	45	31	48	45.53	.	.	.	.	Elisabetta_Mazzucotelli/Hakan_Ozkan	Shiaoman_Chao
GTC_1571	TDP_1571	LD069	Shaupkha	PI262677	durum	.	.	.	LANDRACE	Georgia	Western_Asia	.	.	.	.	.	.	.	.	.	.	.	.	.	.	.	.	.	.	Elisabetta_Mazzucotelli/Hakan_Ozkan	Shiaoman_Chao
GTC_1572	TDP_1572	LD072	53	PI268300	durum	.	.	.	LANDRACE	Iran	Southern_Asia	.	.	.	.	Fars	.	30	18	0	30.3	51	28	48	51.48	.	.	.	.	Elisabetta_Mazzucotelli/Hakan_Ozkan	Shiaoman_Chao
GTC_1574	TDP_1574	LD074	91	PI268310	durum	.	.	.	LANDRACE	Iran	Southern_Asia	.	.	.	.	Lorestan	.	33	52	48	33.88	48	7	12	48.12	.	.	.	.	Elisabetta_Mazzucotelli/Hakan_Ozkan	Shiaoman_Chao
GTC_1579	TDP_1579	LD080	Etith	PI292032	durum	.	.	.	LANDRACE	Israel	Western_Asia	.	.	.	.	.	.	.	.	.	.	.	.	.	.	.	.	.	.	Elisabetta_Mazzucotelli/Hakan_Ozkan	Shiaoman_Chao
GTC_1580	TDP_1580	LD081	Juljulith	PI292034	durum	.	.	.	LANDRACE	Israel	Western_Asia	.	.	.	.	.	.	.	.	.	.	.	.	.	.	.	.	.	.	Elisabetta_Mazzucotelli/Hakan_Ozkan	Shiaoman_Chao
GTC_1581	TDP_1581	LD082	Sari	PI341406	durum	.	.	.	LANDRACE	Turkey	Western_Asia	.	.	.	.	Eskisehir	.	39	39	36	39.66	31	9	36	31.16	.	.	.	.	Elisabetta_Mazzucotelli/Hakan_Ozkan	Shiaoman_Chao
GTC_1582	TDP_1582	LD084	Karisik	PI341724	durum	.	.	.	LANDRACE	Turkey	Western_Asia	.	.	.	.	Mardin	.	37	25	12	37.42	41	0	0	41	.	.	.	.	Elisabetta_Mazzucotelli/Hakan_Ozkan	Shiaoman_Chao
GTC_1583	TDP_1583	LD086	439-IX/95	PI345440	durum	.	.	.	LANDRACE	Croatia	Southern_Europe	.	.	.	.	Dubrovacko-neretvans	.	42	31	48	42.53	18	25	12	18.42	.	.	.	.	Elisabetta_Mazzucotelli/Hakan_Ozkan	Shiaoman_Chao
GTC_1584	TDP_1584	LD089	1640	PI378365	durum	.	.	.	LANDRACE	Macedonia	Southern_Europe	.	.	.	.	.	.	41	8	24	41.14	22	30	36	22.51	.	.	.	.	Elisabetta_Mazzucotelli/Hakan_Ozkan	Shiaoman_Chao
GTC_1585	TDP_1585	LD091	22	PI420943	durum	.	.	.	LANDRACE	Jordan	Western_Asia	.	.	.	.	.	.	31	9	36	31.16	35	38	60	35.65	.	.	.	.	Elisabetta_Mazzucotelli/Hakan_Ozkan	Shiaoman_Chao
GTC_1586	TDP_1586	LD092	Mavraani	PI43245	durum	.	.	.	LANDRACE	Greece	Southern_Europe	.	.	.	.	Thessaly	.	39	30	0	39.5	22	0	0	22	.	.	.	.	Elisabetta_Mazzucotelli/Hakan_Ozkan	Shiaoman_Chao
GTC_1587	TDP_1587	LD093	Lapsista	PI43251	durum	.	.	.	LANDRACE	Greece	Southern_Europe	.	.	.	.	Macedonia	.	40	30	0	40.5	23	0	0	23	.	.	.	.	Elisabetta_Mazzucotelli/Hakan_Ozkan	Shiaoman_Chao
GTC_1589	TDP_1589	LD100	Hati	PI52503	durum	.	.	.	LANDRACE	Israel	Western_Asia	.	.	.	.	Northern	.	32	42	36	32.71	35	31	48	35.53	.	.	.	.	Elisabetta_Mazzucotelli/Hakan_Ozkan	Shiaoman_Chao
GTC_1590	TDP_1590	LD103	Akbasak	PI559632	durum	.	.	.	LANDRACE	Turkey	Western_Asia	.	.	.	.	Diyarbakir	.	37	58	12	37.97	40	19	48	40.33	.	.	.	.	Elisabetta_Mazzucotelli/Hakan_Ozkan	Shiaoman_Chao
GTC_1592	TDP_1592	LD105	SevernajaZaarda	PI572891	durum	.	.	.	LANDRACE	Azerbaijan	Western_Asia	.	.	.	.	Nagorno-Karabakh	.	30	18	0	30.3	30	18	0	30.3	.	.	.	.	Elisabetta_Mazzucotelli/Hakan_Ozkan	Shiaoman_Chao
GTC_1594	TDP_1594	LD117	Arnautka	PI6005	durum	.	.	.	LANDRACE	UKRAINE	Eastern_Europe	.	.	.	.	Zaporizhzhya	.	46	45	0	46.75	36	46	48	36.78	.	.	.	.	Elisabetta_Mazzucotelli/Hakan_Ozkan	Shiaoman_Chao
GTC_1595	TDP_1595	LD109	Beladi	PI60730	durum	.	.	.	LANDRACE	Egypt	Northern_Africa	.	.	.	.	Giza	.	30	0	36	30.01	31	13	12	31.22	.	.	.	.	Elisabetta_Mazzucotelli/Hakan_Ozkan	Shiaoman_Chao
GTC_1596	TDP_1596	LD111	IWA8606261	PI620930	durum	.	.	.	LANDRACE	Iran	Southern_Asia	.	.	.	.	WestAzerbaijan	.	38	0	0	38	45	0	0	45	.	.	.	.	Elisabetta_Mazzucotelli/Hakan_Ozkan	Shiaoman_Chao
GTC_1597	TDP_1597	LD112	IWA8609457	PI621773	durum	.	.	.	LANDRACE	Iran	Southern_Asia	.	.	.	.	Kordestan	.	35	36	0	35.6	47	1	12	47.02	.	.	.	.	Elisabetta_Mazzucotelli/Hakan_Ozkan	Shiaoman_Chao
GTC_1598	TDP_1598	LD113	IWA8610613	PI622103	durum	.	.	.	LANDRACE	Iran	Southern_Asia	.	.	.	.	Gilan	.	37	0	0	37	49	0	0	49	.	.	.	.	Elisabetta_Mazzucotelli/Hakan_Ozkan	Shiaoman_Chao
GTC_1599	TDP_1599	LD114	IWA8611604	PI622482	durum	.	.	.	LANDRACE	Iran	Southern_Asia	.	.	.	.	Khorasan	.	36	15	36	36.26	59	33	36	59.56	.	.	.	.	Elisabetta_Mazzucotelli/Hakan_Ozkan	Shiaoman_Chao
GTC_1603	TDP_1603	LD118	IWA8613126	PI626040	durum	.	.	.	LANDRACE	Iran	Southern_Asia	.	.	.	.	Kerman	.	30	18	0	30.3	57	4	48	57.08	.	.	.	.	Elisabetta_Mazzucotelli/Hakan_Ozkan	Shiaoman_Chao
GTC_1604	TDP_1604	LD119	IWA8613676	PI626366	durum	.	.	.	LANDRACE	Iran	Southern_Asia	.	.	.	.	Esfahan	.	32	40	48	32.68	51	40	48	51.68	.	.	.	.	Elisabetta_Mazzucotelli/Hakan_Ozkan	Shiaoman_Chao
GTC_1606	TDP_1606	LD123	Mishriki	PI7016	durum	.	.	.	LANDRACE	Egypt	Northern_Africa	.	.	.	.	Alexandria	.	31	9	36	31.16	29	51	36	29.86	.	.	.	.	Elisabetta_Mazzucotelli/Hakan_Ozkan	Shiaoman_Chao
GTC_1608	TDP_1608	LD126	Besostka	PI73386	durum	.	.	.	LANDRACE	Azerbaijan	Western_Asia	.	.	.	.	.	.	.	.	.	.	.	.	.	.	.	.	.	.	Elisabetta_Mazzucotelli/Hakan_Ozkan	Shiaoman_Chao
GTC_1610	TDP_1610	LD128	11BPR	PI94684	durum	.	.	.	LANDRACE	Armenia	Western_Asia	.	.	.	.	Gonzah	.	.	.	.	.	.	.	.	.	.	.	.	.	Elisabetta_Mazzucotelli/Hakan_Ozkan	Shiaoman_Chao
GTC_1613	TDP_1613	LD135	TRI15289	TRI15289	durum	.	.	.	LANDRACE	Iraq	Western_Asia	.	.	.	.	.	.	.	.	.	.	.	.	.	.	.	.	.	.	Elisabetta_Mazzucotelli/Hakan_Ozkan	Shiaoman_Chao
GTC_1619	TDP_1619	LD148	TRI1981	TRI1981	durum	.	.	.	LANDRACE	Greece	Southern_Europe	.	.	.	.	.	.	.	.	.	.	.	.	.	.	.	.	.	.	Elisabetta_Mazzucotelli/Hakan_Ozkan	Shiaoman_Chao
GTC_1627	TDP_1627	LD156	TRI3358	TRI3358	durum	.	.	.	LANDRACE	Albania	Southern_Europe	.	.	.	.	.	.	.	.	.	.	.	.	.	.	.	.	.	.	Elisabetta_Mazzucotelli/Hakan_Ozkan	Shiaoman_Chao
GTC_1632	TDP_1632	LD164	TRI9513	TRI9513	durum	.	.	.	LANDRACE	Azerbaijan	Western_Asia	.	.	.	.	.	.	.	.	.	.	.	.	.	.	.	.	.	.	Elisabetta_Mazzucotelli/Hakan_Ozkan	Shiaoman_Chao
GTC_1634	TDP_1634	LD166	TRI9545	TRI9545	durum	.	.	.	LANDRACE	Armenia	Western_Asia	.	.	.	.	.	.	.	.	.	.	.	.	.	.	.	.	.	.	Elisabetta_Mazzucotelli/Hakan_Ozkan	Shiaoman_Chao
GTC_1635	TDP_1635	LD167	bagocak	bagocak	durum	.	.	.	LANDRACE	Turkey	Western_Asia	.	.	.	.	.	.	.	.	.	.	.	.	.	.	.	.	.	.	Elisabetta_Mazzucotelli/Hakan_Ozkan	Shiaoman_Chao
GTC_1641	TDP_1641	LD173	hacihalil	hacihalil	durum	.	.	.	LANDRACE	Turkey	Western_Asia	.	.	.	.	.	.	.	.	.	.	.	.	.	.	.	.	.	.	Elisabetta_Mazzucotelli/Hakan_Ozkan	Shiaoman_Chao
GTC_1642	TDP_1642	LD174	hevidi	hevidi	durum	.	.	.	LANDRACE	Turkey	Western_Asia	.	.	.	.	.	.	.	.	.	.	.	.	.	.	.	.	.	.	Elisabetta_Mazzucotelli/Hakan_Ozkan	Shiaoman_Chao
GTC_1643	TDP_1643	LD175	misiri	misiri	durum	.	.	.	LANDRACE	Turkey	Western_Asia	.	.	.	.	.	.	.	.	.	.	.	.	.	.	.	.	.	.	Elisabetta_Mazzucotelli/Hakan_Ozkan	Shiaoman_Chao
GTC_1644	TDP_1644	LD176	iskenderiye	iskenderiye	durum	.	.	.	LANDRACE	Turkey	Western_Asia	.	.	.	.	.	.	.	.	.	.	.	.	.	.	.	.	.	.	Elisabetta_Mazzucotelli/Hakan_Ozkan	Shiaoman_Chao
GTC_1646	TDP_1646	LD178	karakilcik	karakilcik	durum	.	.	.	LANDRACE	Turkey	Western_Asia	.	.	.	.	.	.	.	.	.	.	.	.	.	.	.	.	.	.	Elisabetta_Mazzucotelli/Hakan_Ozkan	Shiaoman_Chao
GTC_1648	TDP_1648	LD181	Sweidieh	IG117965	durum	.	.	.	LANDRACE	Syria	Western_Asia	.	.	.	.	.	.	34	40	59.88	34.6833	36	36	56.88	36.6158	.	.	.	.	Elisabetta_Mazzucotelli/Hakan_Ozkan	Shiaoman_Chao
GTC_1649	TDP_1649	LD182	Sweidieh	IG117966	durum	.	.	.	LANDRACE	Syria	Western_Asia	.	.	.	.	.	.	35	35	35.16	35.5931	35	56	39.84	35.9444	.	.	.	.	Elisabetta_Mazzucotelli/Hakan_Ozkan	Shiaoman_Chao
GTC_1650	TDP_1650	LD183	Ery-bugdai	IG127637	durum	.	.	.	LANDRACE	Turkey	Western_Asia	.	.	.	.	.	.	40	25	59.88	40.4333	36	43	59.88	36.7333	.	.	.	.	Elisabetta_Mazzucotelli/Hakan_Ozkan	Shiaoman_Chao
GTC_1652	TDP_1652	LD185	M1086	IG128225	durum	.	.	.	LANDRACE	Morocco	Northern_Africa	.	.	.	.	.	.	.	.	.	.	.	.	.	.	.	.	.	.	Elisabetta_Mazzucotelli/Hakan_Ozkan	Shiaoman_Chao
GTC_1654	TDP_1654	LD187	M1176	IG128227	durum	.	.	.	LANDRACE	Morocco	Northern_Africa	.	.	.	.	.	.	.	.	.	.	.	.	.	.	.	.	.	.	Elisabetta_Mazzucotelli/Hakan_Ozkan	Shiaoman_Chao
GTC_1657	TDP_1657	LD190	IG43343	IG43343	durum	.	.	.	LANDRACE	Turkey	Western_Asia	.	.	.	.	.	.	40	51	21.96	40.8561	30	2	30.84	30.0419	.	.	.	.	Elisabetta_Mazzucotelli/Hakan_Ozkan	Shiaoman_Chao
GTC_1659	TDP_1659	LD192	Khodzha-Bugday	IG82554	durum	.	.	.	LANDRACE	Turkey	Western_Asia	.	.	.	.	.	.	39	19	59.88	39.3333	36	12	0	36.2	.	.	.	.	Elisabetta_Mazzucotelli/Hakan_Ozkan	Shiaoman_Chao
GTC_1662	TDP_1662	LD195	Saribursa	IG82717	durum	.	.	.	LANDRACE	Turkey	Western_Asia	.	.	.	.	.	.	39	38	60	39.65	34	28	0.12	34.4667	.	.	.	.	Elisabetta_Mazzucotelli/Hakan_Ozkan	Shiaoman_Chao
GTC_1663	TDP_1663	LD196	Topbas	IG82724	durum	.	.	.	LANDRACE	Turkey	Western_Asia	.	.	.	.	.	.	37	52	0.12	37.8667	32	28	59.88	32.4833	.	.	.	.	Elisabetta_Mazzucotelli/Hakan_Ozkan	Shiaoman_Chao
GTC_1665	TDP_1665	LD198	AkBolvadin	IG82727	durum	.	.	.	LANDRACE	Turkey	Western_Asia	.	.	.	.	.	.	37	25	0.12	37.4167	31	51	0	31.85	.	.	.	.	Elisabetta_Mazzucotelli/Hakan_Ozkan	Shiaoman_Chao
GTC_1666	TDP_1666	LD199	KermiziBolvadin	IG82729	durum	.	.	.	LANDRACE	Turkey	Western_Asia	.	.	.	.	.	.	37	25	0.12	37.4167	31	51	0	31.85	.	.	.	.	Elisabetta_Mazzucotelli/Hakan_Ozkan	Shiaoman_Chao
GTC_1667	TDP_1667	LD200	Kunduru	IG82741	durum	.	.	.	LANDRACE	Turkey	Western_Asia	.	.	.	.	.	.	37	52	59.88	37.8833	32	28	59.88	32.4833	.	.	.	.	Elisabetta_Mazzucotelli/Hakan_Ozkan	Shiaoman_Chao
GTC_1671	TDP_1671	LD204	KirmiziKoca	IG82948	durum	.	.	.	LANDRACE	Turkey	Western_Asia	.	.	.	.	.	.	37	4	0.12	37.0667	30	11	60	30.2	.	.	.	.	Elisabetta_Mazzucotelli/Hakan_Ozkan	Shiaoman_Chao
GTC_1672	TDP_1672	LD205	KocaBugday	IG82951	durum	.	.	.	LANDRACE	Turkey	Western_Asia	.	.	.	.	.	.	37	4	59.88	37.0833	30	7	0.12	30.1167	.	.	.	.	Elisabetta_Mazzucotelli/Hakan_Ozkan	Shiaoman_Chao
GTC_1677	TDP_1677	LD210	Karpuz	IG84387	durum	.	.	.	LANDRACE	Turkey	Western_Asia	.	.	.	.	.	.	37	43	0.12	37.7167	30	16	59.88	30.2833	.	.	.	.	Elisabetta_Mazzucotelli/Hakan_Ozkan	Shiaoman_Chao
GTC_1678	TDP_1678	LD211	Akbasak	IG84480	durum	.	.	.	LANDRACE	Turkey	Western_Asia	.	.	.	.	.	.	40	10	59.88	40.1833	29	4	0.12	29.0667	.	.	.	.	Elisabetta_Mazzucotelli/Hakan_Ozkan	Shiaoman_Chao
GTC_1679	TDP_1679	LD212	Menceki	IG84590	durum	.	.	.	LANDRACE	Turkey	Western_Asia	.	.	.	.	.	.	38	43	0.12	38.7167	38	55	59.88	38.9333	.	.	.	.	Elisabetta_Mazzucotelli/Hakan_Ozkan	Shiaoman_Chao
GTC_1680	TDP_1680	LD213	Alabugday	IG84657	durum	.	.	.	LANDRACE	Turkey	Western_Asia	.	.	.	.	.	.	41	4	59.88	41.0833	30	8	60	30.15	.	.	.	.	Elisabetta_Mazzucotelli/Hakan_Ozkan	Shiaoman_Chao
GTC_1682	TDP_1682	LD215	Aksusam	IG84678	durum	.	.	.	LANDRACE	Turkey	Western_Asia	.	.	.	.	.	.	39	19	59.88	39.3333	26	41	60	26.7	.	.	.	.	Elisabetta_Mazzucotelli/Hakan_Ozkan	Shiaoman_Chao
GTC_1683	TDP_1683	LD216	Saribasak	IG84679	durum	.	.	.	LANDRACE	Turkey	Western_Asia	.	.	.	.	.	.	40	13	0.12	40.2167	27	15	0	27.25	.	.	.	.	Elisabetta_Mazzucotelli/Hakan_Ozkan	Shiaoman_Chao
GTC_1686	TDP_1686	LD219	Akbasak	IG84715	durum	.	.	.	LANDRACE	Turkey	Western_Asia	.	.	.	.	.	.	39	52	0.12	39.8667	28	7	59.88	28.1333	.	.	.	.	Elisabetta_Mazzucotelli/Hakan_Ozkan	Shiaoman_Chao
GTC_1687	TDP_1687	LD220	Kokane	IG84743	durum	.	.	.	LANDRACE	Turkey	Western_Asia	.	.	.	.	.	.	40	13	0.12	40.2167	28	21	0	28.35	.	.	.	.	Elisabetta_Mazzucotelli/Hakan_Ozkan	Shiaoman_Chao
GTC_1688	TDP_1688	LD221	Semsati	IG84749	durum	.	.	.	LANDRACE	Turkey	Western_Asia	.	.	.	.	.	.	37	10	0.12	37.1667	38	28	59.88	38.4833	.	.	.	.	Elisabetta_Mazzucotelli/Hakan_Ozkan	Shiaoman_Chao
GTC_1689	TDP_1689	LD222	Uveyi	IG84764	durum	.	.	.	LANDRACE	Turkey	Western_Asia	.	.	.	.	.	.	40	34	59.88	40.5833	36	58	59.88	36.9833	.	.	.	.	Elisabetta_Mazzucotelli/Hakan_Ozkan	Shiaoman_Chao
GTC_1690	TDP_1690	LD223	Malatya	IG84777	durum	.	.	.	LANDRACE	Turkey	Western_Asia	.	.	.	.	.	.	39	37	0.12	39.6167	39	36	0	39.6	.	.	.	.	Elisabetta_Mazzucotelli/Hakan_Ozkan	Shiaoman_Chao
GTC_1691	TDP_1691	LD224	Kunduz	IG84798	durum	.	.	.	LANDRACE	Turkey	Western_Asia	.	.	.	.	.	.	40	37	37.92	40.6272	27	6	56.88	27.1158	.	.	.	.	Elisabetta_Mazzucotelli/Hakan_Ozkan	Shiaoman_Chao
GTC_1692	TDP_1692	LD225	Seklavi	IG84848	durum	.	.	.	LANDRACE	Turkey	Western_Asia	.	.	.	.	.	.	39	27	0	39.45	30	40	59.88	30.6833	.	.	.	.	Elisabetta_Mazzucotelli/Hakan_Ozkan	Shiaoman_Chao
GTC_1693	TDP_1693	LD226	Haurani	IG84859	durum	.	.	.	LANDRACE	Syria	Western_Asia	.	.	.	.	.	.	32	45	0	32.75	36	30	0	36.5	.	.	.	.	Elisabetta_Mazzucotelli/Hakan_Ozkan	Shiaoman_Chao
GTC_1696	TDP_1696	LD229	OnedZenati	IG85264	durum	.	.	.	LANDRACE	Morocco	Northern_Africa	.	.	.	.	.	.	.	.	.	.	.	.	.	.	.	.	.	.	Elisabetta_Mazzucotelli/Hakan_Ozkan	Shiaoman_Chao
GTC_1697	TDP_1697	LD230	Sbei	IG85265	durum	.	.	.	LANDRACE	Morocco	Northern_Africa	.	.	.	.	.	.	.	.	.	.	.	.	.	.	.	.	.	.	Elisabetta_Mazzucotelli/Hakan_Ozkan	Shiaoman_Chao
GTC_1699	TDP_1699	LD232	MahmondiC	IG85272	durum	.	.	.	LANDRACE	Morocco	Northern_Africa	.	.	.	.	.	.	.	.	.	.	.	.	.	.	.	.	.	.	Elisabetta_Mazzucotelli/Hakan_Ozkan	Shiaoman_Chao
GTC_1700	TDP_1700	LD233	MaghoussaAmizmiz	IG85298	durum	.	.	.	LANDRACE	Morocco	Northern_Africa	.	.	.	.	.	.	.	.	.	.	.	.	.	.	.	.	.	.	Elisabetta_Mazzucotelli/Hakan_Ozkan	Shiaoman_Chao
GTC_1702	TDP_1702	LD235	Rumeli	IG86696	durum	.	.	.	LANDRACE	Turkey	Western_Asia	.	.	.	.	.	.	40	21	0	40.35	27	58	59.88	27.9833	.	.	.	.	Elisabetta_Mazzucotelli/Hakan_Ozkan	Shiaoman_Chao
GTC_1704	TDP_1704	LD237	AkBasak	IG87665	durum	.	.	.	LANDRACE	Turkey	Western_Asia	.	.	.	.	.	.	38	25	59.88	38.4333	38	19	0.12	38.3167	.	.	.	.	Elisabetta_Mazzucotelli/Hakan_Ozkan	Shiaoman_Chao
GTC_1706	TDP_1706	LD239	Bayadi	IG92350	durum	.	.	.	LANDRACE	Syria	Western_Asia	.	.	.	.	.	.	36	35	3.84	36.5844	39	6	51.84	39.1144	.	.	.	.	Elisabetta_Mazzucotelli/Hakan_Ozkan	Shiaoman_Chao
GTC_1708	TDP_1708	LD241	Kankiri	IG92528	durum	.	.	.	LANDRACE	Turkey	Western_Asia	.	.	.	.	.	.	38	37	0.12	38.6167	39	16	0.12	39.2667	.	.	.	.	Elisabetta_Mazzucotelli/Hakan_Ozkan	Shiaoman_Chao
GTC_1709	TDP_1709	LD242	OuedZenati	IG93283	durum	.	.	.	LANDRACE	Algeria	Northern_Africa	.	.	.	.	.	.	35	42	0	35.7	0	21	0	0.35	.	.	.	.	Elisabetta_Mazzucotelli/Hakan_Ozkan	Shiaoman_Chao
GTC_1715	TDP_1715	LD248	SinAlJaml	IG95867	durum	.	.	.	LANDRACE	Syria	Western_Asia	.	.	.	.	.	.	36	48	36	36.81	40	3	28.08	40.0578	.	.	.	.	Elisabetta_Mazzucotelli/Hakan_Ozkan	Shiaoman_Chao
GTC_1716	TDP_1716	LD249	Haurani	IG95877	durum	.	.	.	LANDRACE	Syria	Western_Asia	.	.	.	.	.	.	36	37	3	36.6175	40	21	56.16	40.3656	.	.	.	.	Elisabetta_Mazzucotelli/Hakan_Ozkan	Shiaoman_Chao
GTC_1717	TDP_1717	LD250	BaladiHamari	IG95894	durum	.	.	.	LANDRACE	Syria	Western_Asia	.	.	.	.	.	.	36	28	3	36.4675	37	6	0	37.1	.	.	.	.	Elisabetta_Mazzucotelli/Hakan_Ozkan	Shiaoman_Chao
GTC_1718	TDP_1718	LD251	BaladiBayadi	IG95898	durum	.	.	.	LANDRACE	Syria	Western_Asia	.	.	.	.	.	.	36	29	20.04	36.4889	37	12	0	37.2	.	.	.	.	Elisabetta_Mazzucotelli/Hakan_Ozkan	Shiaoman_Chao
GTC_1723	TDP_1723	LD254	BaladiAkraa	IG95943	durum	.	.	.	LANDRACE	Syria	Western_Asia	.	.	.	.	.	.	34	54	50.04	34.9139	35	56	9.96	35.9361	.	.	.	.	Elisabetta_Mazzucotelli/Hakan_Ozkan	Shiaoman_Chao
GTC_1724	TDP_1724	LD255	Haurani	IG96161	durum	.	.	.	LANDRACE	Syria	Western_Asia	.	.	.	.	.	.	34	17	60	34.3	36	54	39.96	36.9111	.	.	.	.	Elisabetta_Mazzucotelli/Hakan_Ozkan	Shiaoman_Chao
GTC_1726	TDP_1726	LD257	Tounsieh	IG96167	durum	.	.	.	LANDRACE	Syria	Western_Asia	.	.	.	.	.	.	35	40	5.16	35.6681	36	2	12.84	36.0369	.	.	.	.	Elisabetta_Mazzucotelli/Hakan_Ozkan	Shiaoman_Chao
GTC_1727	TDP_1727	LD258	Baladi	IG96170	durum	.	.	.	LANDRACE	Syria	Western_Asia	.	.	.	.	.	.	35	41	30.12	35.6917	35	49	45.12	35.8292	.	.	.	.	Elisabetta_Mazzucotelli/Hakan_Ozkan	Shiaoman_Chao
GTC_1728	TDP_1728	LD259	Surieh	IG96172	durum	.	.	.	LANDRACE	Syria	Western_Asia	.	.	.	.	.	.	35	49	45.12	35.8292	35	52	40.08	35.8778	.	.	.	.	Elisabetta_Mazzucotelli/Hakan_Ozkan	Shiaoman_Chao
GTC_1730	TDP_1730	LD261	Sweidieh	IG96182	durum	.	.	.	LANDRACE	Syria	Western_Asia	.	.	.	.	.	.	35	42	0	35.7	36	7	0.12	36.1167	.	.	.	.	Elisabetta_Mazzucotelli/Hakan_Ozkan	Shiaoman_Chao
GTC_1734	TDP_1734	LD265	M46	IG96446	durum	.	.	.	LANDRACE	Morocco	Northern_Africa	.	.	.	.	.	.	.	.	.	.	.	.	.	.	.	.	.	.	Elisabetta_Mazzucotelli/Hakan_Ozkan	Shiaoman_Chao
GTC_1735	TDP_1735	LD266	M47	IG96447	durum	.	.	.	LANDRACE	Morocco	Northern_Africa	.	.	.	.	.	.	.	.	.	.	.	.	.	.	.	.	.	.	Elisabetta_Mazzucotelli/Hakan_Ozkan	Shiaoman_Chao
GTC_1736	TDP_1736	LD267	M54	IG96448	durum	.	.	.	LANDRACE	Morocco	Northern_Africa	.	.	.	.	.	.	.	.	.	.	.	.	.	.	.	.	.	.	Elisabetta_Mazzucotelli/Hakan_Ozkan	Shiaoman_Chao
GTC_1739	TDP_1739	LD271	IG98714	IG98714	durum	.	.	.	LANDRACE	Algeria	Northern_Africa	.	.	.	.	.	.	32	45	2.16	32.7506	0	32	17.988	0.53833	.	.	.	.	Elisabetta_Mazzucotelli/Hakan_Ozkan	Shiaoman_Chao
GTC_1740	TDP_1740	LD272	IG98715	IG98715	durum	.	.	.	LANDRACE	Algeria	Northern_Africa	.	.	.	.	.	.	35	15	0	35.25	0	4	59.988	0.08333	.	.	.	.	Elisabetta_Mazzucotelli/Hakan_Ozkan	Shiaoman_Chao
GTC_1741	TDP_1741	LD273	IG98716	IG98716	durum	.	.	.	LANDRACE	Algeria	Northern_Africa	.	.	.	.	.	.	35	22	0.12	35.3667	0	30	0	-0.5	.	.	.	.	Elisabetta_Mazzucotelli/Hakan_Ozkan	Shiaoman_Chao
GTC_1742	TDP_1742	LD274	IG98861	IG98861	durum	.	.	.	LANDRACE	Syria	Western_Asia	.	.	.	.	.	.	35	1	59.88	35.0333	40	22	0.12	40.3667	.	.	.	.	Elisabetta_Mazzucotelli/Hakan_Ozkan	Shiaoman_Chao
GTC_1744	TDP_1744	LD276	IG99107	IG99107	durum	.	.	.	LANDRACE	Tunisia	Northern_Africa	.	.	.	.	.	.	36	19	0.12	36.3167	10	28	0.12	10.4667	.	.	.	.	Elisabetta_Mazzucotelli/Hakan_Ozkan	Shiaoman_Chao
GTC_1745	TDP_1745	LD277	IG99115	IG99115	durum	.	.	.	LANDRACE	Tunisia	Northern_Africa	.	.	.	.	.	.	36	12	45	36.2125	8	21	36	8.36	.	.	.	.	Elisabetta_Mazzucotelli/Hakan_Ozkan	Shiaoman_Chao
GTC_1749	TDP_1749	LD281	IG99149	IG99149	durum	.	.	.	LANDRACE	Tunisia	Northern_Africa	.	.	.	.	.	.	34	58	0.12	34.9667	9	15	0	9.25	.	.	.	.	Elisabetta_Mazzucotelli/Hakan_Ozkan	Shiaoman_Chao
GTC_1751	TDP_1751	LD283	IG99262	IG99262	durum	.	.	.	LANDRACE	Syria	Western_Asia	.	.	.	.	.	.	32	51	0	32.85	36	43	0.12	36.7167	.	.	.	.	Elisabetta_Mazzucotelli/Hakan_Ozkan	Shiaoman_Chao
GTC_1752	TDP_1752	LD010	Farrolungo	PI157969	durum	.	.	.	LANDRACE	Italy	Southern_Europe	.	.	.	.	.	sicily	37	45	0	37.75	14	13	59.88	14.2333	.	.	.	.	Elisabetta_Mazzucotelli/Hakan_Ozkan	Shiaoman_Chao
GTC_1753	TDP_1753	DUM18	PI349046	PI349046	dicoccum	.	.	.	ACCESSION	Georgia	.	.	.	.	.	.	.	.	.	.	.	.	.	.	.	.	.	.	.	Elisabetta_Mazzucotelli	Shiaoman_Chao
GTC_1754	TDP_1754	DIC014	PI428028	PI428028	dicoccoides	.	.	.	ACCESSION	Turkey	Western_Asia	.	.	.	.	Diyarbakir,36.2kmwestofinthe	Karacadag	37	53	0	37.8833	39	52	0	39.8667	1200	.	.	.	Elisabetta_Mazzucotelli	Shiaoman_Chao
GTC_1756	TDP_1756	DIC182	PI471044	PI471044	dicoccoides	.	.	.	ACCESSION	Israel	Western_Asia	.	.	.	.	KokhavhaShahar	.	31	57	0	31.95	35	20	0	35.3333	696	.	.	.	Elisabetta_Mazzucotelli	Shiaoman_Chao
GTC_1758	TDP_1758	DIC340	TRI18506	TRI18506	dicoccoides	.	.	.	ACCESSION	Syria	Western_Asia	.	.	.	.	DamaskusProvince	.	33	45	0	33.75	36	5	0	36.0833	1240	.	.	.	Elisabetta_Mazzucotelli	Shiaoman_Chao
GTC_1759	TDP_1759	DIC391	KU-8812	KU-8812	dicoccoides	.	.	.	ACCESSION	Iraq	Western_Asia	.	.	.	.	NorthslopeofJabalSinjarNofKursi	.	36	23	23	36.3897	41	41	44	41.6956	850	.	.	.	Elisabetta_Mazzucotelli	Shiaoman_Chao
GTC_1761	TDP_1761	DUM19	PI352329	PI352329	dicoccum	.	.	.	ACCESSION	Turkey	.	.	.	.	.	.	.	.	.	.	.	.	.	.	.	.	.	.	.	Elisabetta_Mazzucotelli	Shiaoman_Chao
GTC_1764	TDP_1764	DIC195	PI487258	PI487258	dicoccoides	.	.	.	ACCESSION	Syria	Western_Asia	.	.	.	.	Zabadani	.	33	44	25	33.7403	36	6	40	36.1111	1390	.	.	.	Elisabetta_Mazzucotelli	Shiaoman_Chao
GTC_1765	TDP_1765	DIC292	PI654321	PI654321	dicoccoides	.	.	.	ACCESSION	Turkey	Western_Asia	.	.	.	.	Siverek,4kmsouthonKarakeciliroad	.	37	43	5	37.7181	39	19	37	39.3269	720	.	.	.	Elisabetta_Mazzucotelli	Shiaoman_Chao
GTC_1767	TDP_1767	DIC396	KU-8821A	KU-8821A	dicoccoides	.	.	.	ACCESSION	Iraq	Western_Asia	.	.	.	.	15.3kmENEfromDohuktoAmadiyah	.	36	53	11	36.8864	43	8	10	43.1361	1000	.	.	.	Elisabetta_Mazzucotelli	Shiaoman_Chao
GTC_1769	TDP_1769	DUM20	PI352348	PI352348	dicoccum	.	.	.	ACCESSION	Syria	.	.	.	.	.	.	.	.	.	.	.	.	.	.	.	.	.	.	.	Elisabetta_Mazzucotelli	Shiaoman_Chao
GTC_1771	TDP_1771	DIC105	PI466967	PI466967	dicoccoides	.	.	.	ACCESSION	Israel	Western_Asia	.	.	.	.	BatShelomo	.	32	35	48	32.5967	35	0	7	35.0019	105	.	.	.	Elisabetta_Mazzucotelli	Shiaoman_Chao
GTC_1772	TDP_1772	DIC198	PI487263	PI487263	dicoccoides	.	.	.	ACCESSION	Syria	Western_Asia	.	.	.	.	Atareb7kmfrom,QalaatSamaan	Aleppo	36	12	8	36.2022	36	46	33	36.7758	460	.	.	.	Elisabetta_Mazzucotelli	Shiaoman_Chao
GTC_1773	TDP_1773	DIC314A	TRI17298	TRI17298	dicoccoides	.	.	.	ACCESSION	Israel	Western_Asia	.	.	.	.	Mt.Hermon,2,5kmNNWonroadascendingfromNajdalShanasSouthstop	.	29	46	37	29.77	34	9	0	34.15	1350	.	.	.	Elisabetta_Mazzucotelli	Shiaoman_Chao
GTC_1775	TDP_1775	DIC399	KU-8941	KU-8941	dicoccoides	.	.	.	ACCESSION	Iran	Southern_Asia	.	.	.	.	58.8kmNfromKermanshahtoRavansar	.	34	38	35	34.6431	46	44	40	46.7444	1500	.	.	.	Elisabetta_Mazzucotelli	Shiaoman_Chao
GTC_1776	TDP_1776	TD215	TD215Ozkan	TD215Ozkan	dicoccoides	.	.	.	ACCESSION	Turkey	Western_Asia	.	.	.	.	SiverekKarakeçiRoadAzemiVillage	.	37	36	51	37.6142	39	20	12	39.3367	733	.	.	.	Elisabetta_Mazzucotelli/Hakan_Ozkan	Shiaoman_Chao
GTC_1778	TDP_1778	DIC041	PI428083	PI428083	dicoccoides	.	.	.	ACCESSION	Turkey	Western_Asia	.	.	.	.	Diyarbakir,52.5kmwest	Karacadag	37	47	0	37.7833	39	46	0	39.7667	1400	.	.	.	Elisabetta_Mazzucotelli	Shiaoman_Chao
GTC_1783	TDP_1783	DIC400	KU-8942	KU-8942	dicoccoides	.	.	.	ACCESSION	Iran	Southern_Asia	.	.	.	.	58.8kmNfromKermanshahtoRavansar	.	34	38	35	34.6431	46	44	40	46.7444	1500	.	.	.	Elisabetta_Mazzucotelli	Shiaoman_Chao
GTC_1784	TDP_1784	TD219	TD219Ozkan	TD219Ozkan	dicoccoides	.	.	.	ACCESSION	Turkey	Western_Asia	.	.	.	.	SiverekKarakeçiRoadAzemiVillage	.	37	36	51	37.6142	39	20	12	39.3367	733	.	.	.	Elisabetta_Mazzucotelli/Hakan_Ozkan	Shiaoman_Chao
GTC_1788	TDP_1788	DIC240	PI538667	PI538667	dicoccoides	.	.	.	ACCESSION	Turkey	Western_Asia	.	.	.	.	Siverek,20.2kmeast	.	37	43	0	37.7167	39	30	0	39.5	1200	.	.	.	Elisabetta_Mazzucotelli	Shiaoman_Chao
GTC_1789	TDP_1789	DIC320	TRI18485	TRI18485	dicoccoides	.	.	.	ACCESSION	Turkey	Western_Asia	.	.	.	.	Diyarbakir,52.5kmwest	Karacadag	37	47	0	37.7833	39	46	0	34.7667	1400	.	.	.	Elisabetta_Mazzucotelli	Shiaoman_Chao
GTC_1790	TDP_1790	DIC375	KU-1921	KU-1921	dicoccoides	.	.	.	ACCESSION	Turkey	Western_Asia	.	.	.	.	155kmWofMardin(Urfa-Mardin)	.	37	20	38	37.3439	40	34	46	40.5794	850	.	.	.	Elisabetta_Mazzucotelli	Shiaoman_Chao
GTC_1791	TDP_1791	DIC401	KU-8943	KU-8943	dicoccoides	.	.	.	ACCESSION	Iran	Southern_Asia	.	.	.	.	58.8kmNfromKermanshahtoRavansar	.	34	38	35	34.6431	46	44	40	46.7444	1500	.	.	.	Elisabetta_Mazzucotelli	Shiaoman_Chao
GTC_1792	TDP_1792	TD225	TD225Ozkan	TD225Ozkan	dicoccoides	.	.	.	ACCESSION	Turkey	Western_Asia	.	.	.	.	Karakeçigrassland	.	37	32	22	37.5394	39	21	52	39.3644	758	.	.	.	Elisabetta_Mazzucotelli/Hakan_Ozkan	Shiaoman_Chao
GTC_1797	TDP_1797	DIC322	TRI18488	TRI18488	dicoccoides	.	.	.	ACCESSION	Lebanon	Western_Asia	.	.	.	.	Aiha-Kfarkouk,	sahlet	33	31	0	33.5167	35	52	0	35.8667	912	.	.	.	Elisabetta_Mazzucotelli	Shiaoman_Chao
GTC_1799	TDP_1799	DIC402	PI428016	PI428016	dicoccoides	.	.	.	ACCESSION	Iran	Southern_Asia	.	.	.	.	50kmwestofShahabad	Shahaba,50kmW	34	22	0	34.3667	46	6	0	46.1	1458	.	.	.	Elisabetta_Mazzucotelli	Shiaoman_Chao
GTC_1800	TDP_1800	TD227	TD227Ozkan	TD227Ozkan	dicoccoides	.	.	.	ACCESSION	Turkey	Western_Asia	.	.	.	.	SiverekHilvanroad5kmfromSiverek	.	37	42	23	37.7064	40	16	15	40.2708	645	.	.	.	Elisabetta_Mazzucotelli/Hakan_Ozkan	Shiaoman_Chao
GTC_1803	TDP_1803	DIC155	PI470736	PI470736	dicoccoides	.	.	.	ACCESSION	Turkey	Western_Asia	.	.	.	.	Diyarbakir,50kmnorthwest	Karacadag	38	13	0	38.2167	39	49	0	39.8167	890	.	.	.	Elisabetta_Mazzucotelli	Shiaoman_Chao
GTC_1805	TDP_1805	DIC325	TRI18491	TRI18491	dicoccoides	.	.	.	ACCESSION	Turkey	Western_Asia	.	.	.	.	Mardin,34.9kmWvonIdil	.	37	17	0	37.2833	41	36	0	41.6	1000	.	.	.	Elisabetta_Mazzucotelli	Shiaoman_Chao
GTC_1806	TDP_1806	DIC381	KU-8736A	KU-8736A	dicoccoides	.	.	.	ACCESSION	Iraq	Western_Asia	.	.	.	.	SSWofRowanduz	.	36	33	46	36.5628	44	28	35	44.4764	1000	.	.	.	Elisabetta_Mazzucotelli	Shiaoman_Chao
GTC_1819	TDP_1819	DICcreaCER12	Tdicoccum	PI94633	dicoccum	.	.	.	ACCESSION	MOROCCO	Northern_Africa	.	.	.	.	.	.	.	.	.	.	.	.	.	.	.	https://npgsweb.ars-grin.gov/gringlobal/accessiondetail.aspx?1126732	.	.	Anna_Mastrangelo	Shiaoman_Chao
GTC_1820	TDP_1820	DICcreaCER24	Tdicoccum	PI101971	dicoccum	.	.	.	ACCESSION	INDIA	Southern_Asia	.	.	.	.	Maharashtra	Maharashtra	19	30	0	19.5	75	0	0	75	.	https://npgsweb.ars-grin.gov/gringlobal/accessiondetail.aspx?1127771	.	.	Anna_Mastrangelo	Shiaoman_Chao
GTC_1826	TDP_1826	DICcreaCER1	Tdicoccum	PI40919	dicoccum	.	.	.	ACCESSION	INDIA	Southern_Asia	.	.	.	.	.	.	.	.	.	.	.	.	.	.	.	.	.	.	Anna_Mastrangelo	Shiaoman_Chao
GTC_1829	TDP_1829	DICcreaCER37	Tdicoccum	PI310471	dicoccum	.	.	.	ACCESSION	INDIA	Southern_Asia	.	.	.	.	Delhi	Delhi	28	45	0	28.75	77	15	0	77.25	.	https://npgsweb.ars-grin.gov/gringlobal/accessiondetail.aspx?1231651	.	.	Anna_Mastrangelo	Shiaoman_Chao
GTC_1831	TDP_1831	DICcreaCER63	Tdicoccum	PI434996	dicoccum	.	.	.	ACCESSION	MONTENEGRO	Southern_Europe	.	.	.	.	Otilovic	Pljevlja	43	19	0	43.3167	19	25	59	19.4333	1098	https://npgsweb.ars-grin.gov/gringlobal/accessiondetail.aspx?1329932	.	.	Anna_Mastrangelo	Shiaoman_Chao
GTC_1832	TDP_1832	DICcreaCER75	Tdicoccum	PI572858	dicoccum	.	.	.	ACCESSION	ARMENIA	Western_Asia	.	.	.	.	.	.	.	.	.	.	.	.	.	.	.	https://npgsweb.ars-grin.gov/gringlobal/accessiondetail.aspx?1467829	.	.	Anna_Mastrangelo	Shiaoman_Chao
GTC_1834	TDP_1834	DICcreaCER2	Tdicoccum	PI56234	dicoccum	.	.	.	ACCESSION	PORTUGAL	Southern_Europe	.	.	.	.	Lisboa	.	39	0	0	39	-9	-7	-59	-9.13333	.	https://npgsweb.ars-grin.gov/gringlobal/accessiondetail.aspx?1110947	.	.	Anna_Mastrangelo	Shiaoman_Chao
GTC_1836	TDP_1836	DICcreaCER26	Tdicoccum	PI164582	dicoccum	.	.	.	ACCESSION	INDIA	Southern_Asia	.	.	.	.	Coimbatore	Madras	11	0	0	11	76	58	0	76.9667	419	https://npgsweb.ars-grin.gov/gringlobal/accessiondetail.aspx?1141820	.	.	Anna_Mastrangelo	Shiaoman_Chao
GTC_1838	TDP_1838	DICcreaCER50	Tdicoccum	PI352350	dicoccum	.	.	.	ACCESSION	ARMENIA	Western_Asia	.	.	.	.	.	.	.	.	.	.	.	.	.	.	.	https://npgsweb.ars-grin.gov/gringlobal/accessiondetail.aspx?1263164	.	.	Anna_Mastrangelo	Shiaoman_Chao
GTC_1839	TDP_1839	DICcreaCER64	Tdicoccum	PI470737	dicoccum	.	.	.	ACCESSION	TURKEY	Western_Asia	.	.	.	.	Arpacay,12kmSW	Arpacay	40	46	0	40.7667	43	16	59	43.2833	1590	https://npgsweb.ars-grin.gov/gringlobal/accessiondetail.aspx?1365673	.	.	Anna_Mastrangelo	Shiaoman_Chao
GTC_1847	TDP_1847	DICcreaCER65	Tdicoccum	PI470738	dicoccum	.	.	.	ACCESSION	TURKEY	Western_Asia	.	.	.	.	Arpacay,12kmSW	.	40	46	0	40.7667	43	16	59	43.2833	1590	https://npgsweb.ars-grin.gov/gringlobal/accessiondetail.aspx?1365674	.	.	Anna_Mastrangelo	Shiaoman_Chao
GTC_1848	TDP_1848	DICcreaCER77	Tdicoccum	PI591868	dicoccum	.	.	.	ACCESSION	GEORGIA	Western_Asia	.	.	.	.	Latali	RayonMestia,Ober-Svanetien	43	0	0	42.6167	42	37	0	42.6167	1466	https://npgsweb.ars-grin.gov/gringlobal/accessiondetail.aspx?1005702	.	.	Anna_Mastrangelo	Shiaoman_Chao
GTC_1850	TDP_1850	DICcreaCER4	Tdicoccum	PI73388	dicoccum	.	.	.	ACCESSION	ARMENIA	Western_Asia	.	.	.	.	.	.	.	.	.	.	.	.	.	.	.	https://npgsweb.ars-grin.gov/gringlobal/accessiondetail.aspx?1116632	.	.	Anna_Mastrangelo	Shiaoman_Chao
GTC_1853	TDP_1853	DICcreaCER40	Tdicoccum	PI322233	dicoccum	.	.	.	ACCESSION	INDIA	Southern_Asia	.	.	.	.	.	.	.	.	.	.	.	.	.	.	.	https://npgsweb.ars-grin.gov/gringlobal/accessiondetail.aspx?1239621	.	.	Anna_Mastrangelo	Shiaoman_Chao
GTC_1855	TDP_1855	DICcreaCER66	Tdicoccum	PI470739	dicoccum	.	.	.	ACCESSION	TURKEY	Western_Asia	.	.	.	.	Arpacay,12kmsouthwest	Kars	40	46	0	40.7667	43	16	49	43.2833	1590	https://npgsweb.ars-grin.gov/gringlobal/accessiondetail.aspx?1365675	.	.	Anna_Mastrangelo	Shiaoman_Chao
GTC_1856	TDP_1856	DICcreaCER78	Tdicoccum	PI606325	dicoccum	.	.	.	ACCESSION	TURKEY	Western_Asia	.	.	.	.	Duragan	Sinop	41	24	56	41.4158	35	3	15	35.0544	1000	https://npgsweb.ars-grin.gov/gringlobal/accessiondetail.aspx?1017649	.	.	Anna_Mastrangelo	Shiaoman_Chao
GTC_1858	TDP_1858	DICcreaCER5	Tdicoccum	PI74104	dicoccum	.	.	.	ACCESSION	GEORGIA	Western_Asia	.	.	.	.	.	.	.	.	.	.	.	.	.	.	.	https://npgsweb.ars-grin.gov/gringlobal/accessiondetail.aspx?1116776	.	.	Anna_Mastrangelo	Shiaoman_Chao
GTC_1859	TDP_1859	DICcreaCER17	Tdicoccum	PI94673	dicoccum	.	.	.	ACCESSION	ARMENIA	Western_Asia	.	.	.	.	.	.	.	.	.	.	.	.	.	.	.	https://npgsweb.ars-grin.gov/gringlobal/accessiondetail.aspx?1126761	.	.	Anna_Mastrangelo	Shiaoman_Chao
GTC_1861	TDP_1861	DICcreaCER41	Tdicoccum	PI326312	dicoccum	.	.	.	ACCESSION	GEORGIA	Western_Asia	.	.	.	.	.	.	.	.	.	.	.	.	.	.	.	https://npgsweb.ars-grin.gov/gringlobal/accessiondetail.aspx?1242042	.	.	Anna_Mastrangelo	Shiaoman_Chao
GTC_1863	TDP_1863	DICcreaCER67	Tdicoccum	PI499973	dicoccum	.	.	.	ACCESSION	ARMENIA	Western_Asia	.	.	.	.	Erevan	Erevan	40	10	59	40.1833	40	30	0	44.5	1011	https://npgsweb.ars-grin.gov/gringlobal/accessiondetail.aspx?1394909	.	.	Anna_Mastrangelo	Shiaoman_Chao
GTC_1864	TDP_1864	DIC-CREA-GPG28	Tdicoccum	PI415152	dicoccum	.	.	.	ACCESSION	ISRAEL	Western_Asia	.	.	.	.	.	.	.	.	.	.	.	.	.	.	.	#N/A	.	.	Anna_Mastrangelo	Shiaoman_Chao
GTC_1866	TDP_1866	DICcreaCER6	Tdicoccum	PI74108	dicoccum	.	.	.	ACCESSION	GEORGIA	Western_Asia	.	.	.	.	.	.	.	.	.	.	.	.	.	.	.	https://npgsweb.ars-grin.gov/gringlobal/accessiondetail.aspx?1116778	.	.	Anna_Mastrangelo	Shiaoman_Chao
GTC_1871	TDP_1871	DICcreaCER68	Tdicoccum	PI519964	dicoccum	.	.	.	ACCESSION	UKRAINE	Eastern_Europe	.	.	.	.	.	.	.	.	.	.	.	.	.	.	.	https://npgsweb.ars-grin.gov/gringlobal/accessiondetail.aspx?1414900	.	.	Anna_Mastrangelo	Shiaoman_Chao
GTC_1874	TDP_1874	DICcreaCER7	Tdicoccum	PI94613	dicoccum	.	.	.	ACCESSION	SAUDI_ARABIA	Western_Asia	.	.	.	.	.	.	.	.	.	.	.	.	.	.	.	https://npgsweb.ars-grin.gov/gringlobal/accessiondetail.aspx?1126715	.	.	Anna_Mastrangelo	Shiaoman_Chao
GTC_1879	TDP_1879	DICcreaCER69	Tdicoccum	PI532305	dicoccum	.	.	.	ACCESSION	OMAN	Western_Asia	.	.	.	.	Sohar,60kmSW	WesternHajar	23	49	59	23.8333	56	19	59	56.3333	500	https://npgsweb.ars-grin.gov/gringlobal/accessiondetail.aspx?1427241	.	.	Anna_Mastrangelo	Shiaoman_Chao
GTC_1880	TDP_1880	DIC-CREA-GPG30	Tdicoccum	PI626468	dicoccum	.	.	.	ACCESSION	IRAN	Southern_Asia	.	.	.	.	.	.	.	.	.	.	.	.	.	.	.	#N/A	.	.	Anna_Mastrangelo	Shiaoman_Chao
GTC_1882	TDP_1882	DICcreaCER8	Tdicoccum	PI94614	dicoccum	.	.	.	ACCESSION	UKRAINE	Eastern_Europe	.	.	.	.	.	.	.	.	.	.	.	.	.	.	.	https://npgsweb.ars-grin.gov/gringlobal/accessiondetail.aspx?1126716	.	.	Anna_Mastrangelo	Shiaoman_Chao
GTC_1885	TDP_1885	DICcreaCER44	Tdicoccum	PI349043	dicoccum	.	.	.	ACCESSION	GEORGIA	Western_Asia	.	.	.	.	.	.	.	.	.	.	.	.	.	.	.	https://npgsweb.ars-grin.gov/gringlobal/accessiondetail.aspx?1260491	.	.	Anna_Mastrangelo	Shiaoman_Chao
GTC_1887	TDP_1887	DICcreaCER70	Tdicoccum	PI532300	dicoccum	.	.	.	ACCESSION	OMAN	Western_Asia	.	.	.	.	AlHamra,2KmNE	.	23	10	0	23.1667	57	19	59	57.3333	500	https://npgsweb.ars-grin.gov/gringlobal/accessiondetail.aspx?1427236	.	.	Anna_Mastrangelo	Shiaoman_Chao
GTC_1888	TDP_1888	DIC-CREA-GPG32	Tdicoccum	PI94617	dicoccum	.	.	.	ACCESSION	DAGHESTAN	Western_Asia	.	.	.	.	.	.	.	.	.	.	.	.	.	.	.	#N/A	.	.	Anna_Mastrangelo	Shiaoman_Chao
GTC_1890	TDP_1890	DICcreaCER9	Tdicoccum	PI94621	dicoccum	.	.	.	ACCESSION	ARMENIA	Western_Asia	.	.	.	.	.	.	.	.	.	.	.	.	.	.	.	https://npgsweb.ars-grin.gov/gringlobal/accessiondetail.aspx?1126722	.	.	Anna_Mastrangelo	Shiaoman_Chao
GTC_1891	TDP_1891	DICcreaCER21	Tdicoccum	PI94738	dicoccum	.	.	.	ACCESSION	UKRAINE	Eastern_Europe	.	.	.	.	.	.	.	.	.	.	.	.	.	.	.	https://npgsweb.ars-grin.gov/gringlobal/accessiondetail.aspx?1126806	.	.	Anna_Mastrangelo	Shiaoman_Chao
GTC_1892	TDP_1892	DICcreaCER33	Tdicoccum	PI254150	dicoccum	.	.	.	ACCESSION	GEORGIA	Western_Asia	.	.	.	.	.	.	.	.	.	.	.	.	.	.	.	https://npgsweb.ars-grin.gov/gringlobal/accessiondetail.aspx?1195292	.	.	Anna_Mastrangelo	Shiaoman_Chao
GTC_1893	TDP_1893	DICcreaCER45	Tdicoccum	PI349044	dicoccum	.	.	.	ACCESSION	ARMENIA	Western_Asia	.	.	.	.	.	.	.	.	.	.	.	.	.	.	.	https://npgsweb.ars-grin.gov/gringlobal/accessiondetail.aspx?1260492	.	.	Anna_Mastrangelo	Shiaoman_Chao
GTC_1896	TDP_1896	DIC-CREA-GPG39	Tdicoccum	PI94682	dicoccum	.	.	.	ACCESSION	GREECE	Southern_Europe	.	.	.	.	.	.	.	.	.	.	.	.	.	.	.	#N/A	.	.	Anna_Mastrangelo	Shiaoman_Chao
GTC_1898	TDP_1898	DICcreaCER10	Tdicoccum	PI94626	dicoccum	.	.	.	ACCESSION	TURKEY	Western_Asia	.	.	.	.	.	.	.	.	.	.	.	.	.	.	.	https://npgsweb.ars-grin.gov/gringlobal/accessiondetail.aspx?1126726	.	.	Anna_Mastrangelo	Shiaoman_Chao
GTC_1899	TDP_1899	DICcreaCER22	Tdicoccum	PI94741	dicoccum	.	.	.	ACCESSION	UKRAINE	Eastern_Europe	.	.	.	.	.	.	.	.	.	.	.	.	.	.	.	https://npgsweb.ars-grin.gov/gringlobal/accessiondetail.aspx?1126808	.	.	Anna_Mastrangelo	Shiaoman_Chao
GTC_1900	TDP_1900	DICcreaCER34	Tdicoccum	PI254187	dicoccum	.	.	.	ACCESSION	PORTUGAL	Southern_Europe	.	.	.	.	.	.	.	.	.	.	.	.	.	.	.	https://npgsweb.ars-grin.gov/gringlobal/accessiondetail.aspx?1195329	.	.	Anna_Mastrangelo	Shiaoman_Chao
GTC_1901	TDP_1901	DICcreaCER46	Tdicoccum	PI349046	dicoccum	.	.	.	ACCESSION	GEORGIA	Western_Asia	.	.	.	.	.	.	.	.	.	.	.	.	.	.	.	https://npgsweb.ars-grin.gov/gringlobal/accessiondetail.aspx?1260494	.	.	Anna_Mastrangelo	Shiaoman_Chao
GTC_1902	TDP_1902	DICcreaCER59	Tdicoccum	PI355507	dicoccum	.	.	.	ACCESSION	TURKEY	Western_Asia	.	.	.	.	Tosya	Tosya	41	0	34	41.0097	34	2	12	34.0369	830	https://npgsweb.ars-grin.gov/gringlobal/accessiondetail.aspx?1265013	.	.	Anna_Mastrangelo	Shiaoman_Chao
GTC_1903	TDP_1903	DICcreaCER72	Tdicoccum	PI532304	dicoccum	.	.	.	ACCESSION	OMAN	Western_Asia	.	.	.	.	Rustaq,30kmW	WesternHajar	23	19	59	23.3333	57	19	59	57.3333	700	https://npgsweb.ars-grin.gov/gringlobal/accessiondetail.aspx?1427240	.	.	Anna_Mastrangelo	Shiaoman_Chao
GTC_1906	TDP_1906	DICcreaCER11	Tdicoccum	PI94627	dicoccum	.	.	.	ACCESSION	TURKEY	Western_Asia	.	.	.	.	.	.	.	.	.	.	.	.	.	.	.	https://npgsweb.ars-grin.gov/gringlobal/accessiondetail.aspx?1126727	.	.	Anna_Mastrangelo	Shiaoman_Chao
GTC_1909	TDP_1909	DICcreaCER47	Tdicoccum	PI352329	dicoccum	.	.	.	ACCESSION	TURKEY	Western_Asia	.	.	.	.	Tosya	Tosya	41	0	34	41.0097	34	2	12	34.0369	830	https://npgsweb.ars-grin.gov/gringlobal/accessiondetail.aspx?1263143	.	.	Anna_Mastrangelo	Shiaoman_Chao
GTC_1911	TDP_1911	DICcreaCER73	Tdicoccum	PI532306	dicoccum	.	.	.	ACCESSION	OMAN	Western_Asia	.	.	.	.	BirkatalMawz,20KmN	JebelAkhdar	23	10	0	23.1667	57	40	0	57.6667	1750	https://npgsweb.ars-grin.gov/gringlobal/accessiondetail.aspx?1427242	.	.	Anna_Mastrangelo	Shiaoman_Chao
GTC_1915	TDP_1915	DIC-IPK397	TRI9866	TRI9866	dicoccum	dicoccon	.	.	ACCESSION	SUN	.	.	dicoccon	var.dicoccon	.	.	.	.	.	.	.	.	.	.	.	.	.	.	.	Marco_Maccaferri/Benjamin_Kilian	Shiaoman_Chao
GTC_1916	TDP_1916	DIC-IPK423	TRI17634	TRI17634	dicoccum	dicoccon	.	.	ACCESSION	ALBANIA	Southern_Europe	.	dicoccon	var.dicoccon	.	Tirana	.	41	19	39	41.3275	19	49	7	19.8186	70	.	.	.	Marco_Maccaferri/Benjamin_Kilian	Shiaoman_Chao
GTC_1917	TDP_1917	DIC-IPK486	417	PI41024	dicoccum	dicoccon	.	.	ACCESSION	ALBANIA	Southern_Europe	.	dicoccon	var.dicoccon	.	Samara	.	.	.	.	.	.	.	.	.	.	.	.	.	Marco_Maccaferri/Benjamin_Kilian	Shiaoman_Chao
GTC_1922	TDP_1922	DIC-IPK364	T.dicoccon(Leningrad)	01C0105308	dicoccum	taschkentum	.	.	ACCESSION	UZBEKISTAN	Central_Asia	.	dicoccon	var.taschkentum	.	.	.	.	.	.	.	.	.	.	.	.	.	.	.	Marco_Maccaferri/Benjamin_Kilian	Shiaoman_Chao
GTC_1923	TDP_1923	DIC-IPK400	TRI10063	TRI10063	dicoccum	serbicum	.	.	ACCESSION	Czech_Republic	Eastern_Europe	.	dicoccon	var.serbicum	.	.	.	.	.	.	.	.	.	.	.	.	.	.	.	Marco_Maccaferri/Benjamin_Kilian	Shiaoman_Chao
GTC_1932	TDP_1932	DIC-IPK433	WEIHENSTEPHANER	TRI19329	dicoccum	dicoccon	.	.	ACCESSION	GERMANY	Western_Europe	.	dicoccon	var.dicoccon	.	0	.	.	.	.	.	.	.	.	.	.	.	.	.	Marco_Maccaferri/Benjamin_Kilian	Shiaoman_Chao
GTC_1933	TDP_1933	DIC-IPK493	N-64	PI79899	dicoccum	dicoccon	.	.	ACCESSION	CHINA	Eastern_Asia	.	dicoccon	var.dicoccon	.	Heilongjiang	.	.	.	.	.	.	.	.	.	.	.	.	.	Marco_Maccaferri/Benjamin_Kilian	Shiaoman_Chao
GTC_1937	TDP_1937	DIC-IPK670	TA10514	TA10514	dicoccum	dicoccum	.	.	ACCESSION	YEMEN	Western_Asia	.	dicoccon	dicoccum	.	AlDubarin;localnameAla's	.	13	52	0	13.8667	44	12	0	44.2	2550m	.	.	.	Marco_Maccaferri/Benjamin_Kilian	Shiaoman_Chao
GTC_1938	TDP_1938	DIC-IPK368	TRI628	TRI628	dicoccum	dicoccon	.	.	ACCESSION	SERBIA	Southern_Europe	.	dicoccon	var.dicoccon	.	0	.	.	.	.	.	.	.	.	.	.	.	.	.	Marco_Maccaferri/Benjamin_Kilian	Shiaoman_Chao
GTC_1939	TDP_1939	DIC-IPK402	TRI10318	TRI10318	dicoccum	serbicum	.	.	ACCESSION	SLOVAKIA	Eastern_Europe	.	dicoccon	var.serbicum	.	Westslowakei	.	48	29	34	48.4928	18	9	37	18.1603	0	.	.	.	Marco_Maccaferri/Benjamin_Kilian	Shiaoman_Chao
GTC_1940	TDP_1940	DIC-IPK435	IG127703	IG127703	dicoccum	dicoccon	.	.	ACCESSION	MOROCCO	Northern_Africa	.	dicoccon	triticumturgidumdicoccon	.	Morocco	.	.	.	.	.	.	.	.	.	.	.	.	.	Marco_Maccaferri/Benjamin_Kilian	Shiaoman_Chao
GTC_1941	TDP_1941	DIC-IPK495	231	PI94615	dicoccum	dicoccon	.	.	ACCESSION	RUSSIAN_FEDERATION	Eastern_Europe	.	dicoccon	var.dicoccon	.	Dagestan	.	.	.	.	.	.	.	.	.	.	.	.	.	Marco_Maccaferri/Benjamin_Kilian	Shiaoman_Chao
GTC_1942	TDP_1942	DIC-IPK531	Amylium	PI191781	dicoccum	dicoccon	.	.	ACCESSION	PORTUGAL	Southern_Europe	.	dicoccon	var.dicoccon	.	.	.	.	.	.	.	.	.	.	.	.	.	.	.	Marco_Maccaferri/Benjamin_Kilian	Shiaoman_Chao
GTC_1947	TDP_1947	DIC-IPK404	TRI10324	TRI10324	dicoccum	volgense	.	.	ACCESSION	SLOVAKIA	Eastern_Europe	.	dicoccon	var.volgense	.	Slovakia,Mittelslowakei	.	48	45	24	48.7567	19	32	44	19.5456	0	.	.	.	Marco_Maccaferri/Benjamin_Kilian	Shiaoman_Chao
GTC_1948	TDP_1948	DIC-IPK436	IG127704	IG127704	dicoccum	dicoccon	.	.	ACCESSION	MOROCCO	Northern_Africa	.	dicoccon	triticumturgidumdicoccon	.	Morocco	.	.	.	.	.	.	.	.	.	.	.	.	.	Marco_Maccaferri/Benjamin_Kilian	Shiaoman_Chao
GTC_1949	TDP_1949	DIC-IPK497	234	PI94618	dicoccum	dicoccon	.	.	ACCESSION	BELARUS	Eastern_Europe	.	dicoccon	var.dicoccon	.	.	.	.	.	.	.	.	.	.	.	.	.	.	.	Marco_Maccaferri/Benjamin_Kilian	Shiaoman_Chao
GTC_1950	TDP_1950	DIC-IPK541	13882	PI217640	dicoccum	dicoccon	.	.	ACCESSION	INDIA	Southern_Asia	.	turgidum	var.dicoccon	.	TamilNadu	.	.	.	.	.	.	.	.	.	.	.	.	.	Marco_Maccaferri/Benjamin_Kilian	Shiaoman_Chao
GTC_1953	TDP_1953	DIC-IPK673	TA10451	TA10451	dicoccum	durum	.	.	ACCESSION	AZERBAIJAN	Western_Asia	.	turgidum	durum	.	LocalnameKyumosor-gugda	.	45	24	0	45.4	39	13	0	39.2167	0	.	.	.	Marco_Maccaferri/Benjamin_Kilian	Shiaoman_Chao
GTC_1956	TDP_1956	DIC-IPK442	IG45072	IG45072	dicoccum	dicoccon	.	.	ACCESSION	OMAN	Western_Asia	.	dicoccon	triticumturgidumdicoccon	.	Oman,20kmNBirkatAlMauz,terrace	.	23	10	0	23.1667	57	60	0	58	0	.	.	.	Marco_Maccaferri/Benjamin_Kilian	Shiaoman_Chao
GTC_1957	TDP_1957	DIC-IPK498	236	PI94620	dicoccum	dicoccon	.	.	ACCESSION	BELARUS	Eastern_Europe	.	dicoccon	var.dicoccon	.	.	.	.	.	.	.	.	.	.	.	.	.	.	.	Marco_Maccaferri/Benjamin_Kilian	Shiaoman_Chao
GTC_1960	TDP_1960	DIC-IPK622	IV/17-X9	PI362501	dicoccum	dicoccon	.	.	ACCESSION	SERBIA	Southern_Europe	.	dicoccon	var.dicoccon	.	.	.	.	.	.	.	.	.	.	.	.	.	.	.	Marco_Maccaferri/Benjamin_Kilian	Shiaoman_Chao
GTC_1962	TDP_1962	DIC-IPK379	TRI2214	TRI2214	dicoccum	dicoccon	.	.	ACCESSION	SPAIN	Southern_Europe	.	dicoccon	var.dicoccon	.	Spain	.	.	.	.	.	.	.	.	.	.	.	.	.	Marco_Maccaferri/Benjamin_Kilian	Shiaoman_Chao
GTC_1963	TDP_1963	DIC-IPK410	TRI16608	TRI16608	dicoccum	haussknechtianum	.	.	ACCESSION	GEORGIA	Western_Asia	.	dicoccon	var.haussknechtianum	.	DidiGomareti,RayonDmanisi(Unter-Kartli),aufdemCalka-Dmanisi-Plateaus,georgischesDorf	.	41	29	45	41.4958	44	10	20	44.1722	1350	.	.	.	Marco_Maccaferri/Benjamin_Kilian	Shiaoman_Chao
GTC_1970	TDP_1970	DIC-IPK385	TRI3424	TRI3424	dicoccum	immaturatum	.	.	ACCESSION	ISRAEL	Western_Asia	.	dicoccon	var.immaturatum	.	.	.	.	.	.	.	.	.	.	.	.	.	.	.	Marco_Maccaferri/Benjamin_Kilian	Shiaoman_Chao
GTC_1976	TDP_1976	DIC-IPK624	VIII/30-X35	PI362699	dicoccum	dicoccon	.	.	ACCESSION	BOSNIA	Southern_Europe	.	dicoccon	var.dicoccon	.	.	.	.	.	.	.	.	.	.	.	.	.	.	.	Marco_Maccaferri/Benjamin_Kilian	Shiaoman_Chao
GTC_1977	TDP_1977	DIC-IPK2588	DIC-IPK2588	DIC-IPK2588	dicoccum	.	.	.	ACCESSION	ETHIOPIA	Eastern_Africa	.	dicoccon	var.dicoccon	.	.	.	.	.	.	.	.	.	.	.	.	.	.	.	Marco_Maccaferri/Benjamin_Kilian	Shiaoman_Chao
GTC_1981	TDP_1981	DIC-IPK503	DIC-IPK503	DIC-IPK503	dicoccum	.	.	.	ACCESSION	SPAIN	Southern_Europe	.	dicoccon	var.dicoccon	.	.	.	.	.	.	.	.	.	.	.	.	.	.	.	Marco_Maccaferri/Benjamin_Kilian	Shiaoman_Chao
GTC_1984	TDP_1984	DIC-IPK625	223/71	PI374685	dicoccum	dicoccon	.	.	ACCESSION	BOSNIA	Southern_Europe	.	dicoccon	var.dicoccon	.	.	.	.	.	.	.	.	.	.	.	.	.	.	.	Marco_Maccaferri/Benjamin_Kilian	Shiaoman_Chao
GTC_1985	TDP_1985	DIC-IPK2589	DIC-IPK2589	DIC-IPK2589	dicoccum	.	.	.	ACCESSION	IRAN	Southern_Asia	.	dicoccon	var.dicoccon	.	.	.	.	.	.	.	.	.	.	.	.	.	.	.	Marco_Maccaferri/Benjamin_Kilian	Shiaoman_Chao
GTC_1986	TDP_1986	DIC-IPK387	TRI4313	TRI4313	dicoccum	rufum	.	.	ACCESSION	MOROCCO	Northern_Africa	.	dicoccon	var.rufum	.	.	.	.	.	.	.	.	.	.	.	.	.	.	.	Marco_Maccaferri/Benjamin_Kilian	Shiaoman_Chao
GTC_1987	TDP_1987	DIC-IPK419	TRI17023	TRI17023	dicoccum	dicoccon	.	.	ACCESSION	TURKEY	Western_Asia	.	dicoccon	var.dicoccon	.	Turkey,ProvinzKastamonu,Sipahiler	.	41	24	36	41.41	33	25	48	33.43	1200	.	.	.	Marco_Maccaferri/Benjamin_Kilian	Shiaoman_Chao
GTC_1990	TDP_1990	DIC-IPK565	Escandia	PI277671	dicoccum	dicoccon	.	.	ACCESSION	SPAIN	Southern_Europe	.	dicoccon	var.dicoccon	.	Navarra	.	.	.	.	.	.	.	.	.	.	.	.	.	Marco_Maccaferri/Benjamin_Kilian	Shiaoman_Chao
GTC_1992	TDP_1992	DIC-IPK627	979	PI377665	dicoccum	dicoccon	.	.	ACCESSION	SERBIA	Southern_Europe	.	dicoccon	var.dicoccon	.	.	.	.	.	.	.	.	.	.	.	.	.	.	.	Marco_Maccaferri/Benjamin_Kilian	Shiaoman_Chao
GTC_1993	TDP_1993	DIC-IPK4027	DIC-IPK4027	DIC-IPK4027	dicoccum	.	.	.	ACCESSION	IRAN	Southern_Asia	.	dicoccon	var.dicoccon	.	.	.	.	.	.	.	.	.	.	.	.	.	.	.	Marco_Maccaferri/Benjamin_Kilian	Shiaoman_Chao
GTC_1994	TDP_1994	DIC-IPK394	TRI7305	TRI7305	dicoccum	rufum	.	.	ACCESSION	IRAN	Southern_Asia	.	dicoccon	var.rufum	.	.	.	.	.	.	.	.	.	.	.	.	.	.	.	Marco_Maccaferri/Benjamin_Kilian	Shiaoman_Chao
GTC_1995	TDP_1995	DIC-IPK420	TRI17058	TRI17058	dicoccum	haussknechtianum	.	.	ACCESSION	TURKEY	Western_Asia	.	dicoccon	var.haussknechtianum	.	.	.	.	.	.	.	.	.	.	.	.	.	.	.	Marco_Maccaferri/Benjamin_Kilian	Shiaoman_Chao
GTC_1996	TDP_1996	DIC-IPK465	10497	10497	dicoccum	dicoccum	.	.	ACCESSION	IRAN	Southern_Asia	.	dicoccon	var.dicoccon	.	Sanandaj,23.1kmWtoDezhShahpur	.	.	.	.	.	.	.	.	.	2050	.	.	.	Marco_Maccaferri/Benjamin_Kilian	Shiaoman_Chao
GTC_2002	TDP_2002	DIC-IPK395	NP200	TRI9637	dicoccum	dicoccon	.	.	ACCESSION	INDIA	Southern_Asia	.	dicoccon	var.dicoccon	.	.	.	.	.	.	.	.	.	.	.	.	.	.	.	Marco_Maccaferri/Benjamin_Kilian	Shiaoman_Chao
GTC_2005	TDP_2005	DIC-IPK515	343	PI94677	dicoccum	dicoccon	.	.	ACCESSION	RUSSIAN_FEDERATION	Eastern_Europe	.	dicoccon	var.dicoccon	.	Krasnodar	.	.	.	.	.	.	.	.	.	.	.	.	.	Marco_Maccaferri/Benjamin_Kilian	Shiaoman_Chao
GTC_2012	TDP_2012	tetra-IPK356	79TK108-572C	PI532490	carthlicum	carthlicum	.	.	ACCESSION	TURKEY	Western_Asia	.	T.carthlicum__Nevski	.	.	Kars	.	40	46	0	40.7667	43	16	60	43.2833	1590	.	.	.	Marco_Maccaferri/Benjamin_Kilian	Shiaoman_Chao
GTC_2024	TDP_2024	joiau	joiau	joiau	durum	.	D97903	.	CULTIVAR	FRANCE	Western_Europe	2002	.	.	.	.	.	.	.	.	.	.	.	.	.	.	.	.	.	Marco_Maccaferri	Shiaoman_Chao
GTC_2028	TDP_2028	tetra-IPK359	84TK635-001.1	PI573180	carthlicum	carthlicum	.	.	ACCESSION	TURKEY	Western_Asia	.	T.carthlicum__Nevski	.	.	Kars,9kmN	.	.	.	.	.	.	.	.	.	.	.	.	.	Marco_Maccaferri/Benjamin_Kilian	Shiaoman_Chao
GTC_2035	TDP_2035	tetra-IPK312	TRI17786	TRI17786	aethiopicum	aethiopicum	.	.	ACCESSION	TUNISIA	Northern_Africa	.	T._aethiopicum_Jakubz.	subsp._vavilovianum_Jakubz._et_A.Filat.	.	.	.	.	.	.	.	.	.	.	.	.	.	.	.	Marco_Maccaferri/Benjamin_Kilian	Shiaoman_Chao
GTC_2036	TDP_2036	tetra-IPK361	TA10462	TA10462	carthlicum	carthlicum	.	.	ACCESSION	TURKEY	Western_Asia	.	T.carthlicum__Nevski	.	.	Savsat,9kmE	.	.	.	.	.	.	.	.	.	.	.	.	.	Marco_Maccaferri/Benjamin_Kilian	Shiaoman_Chao
GTC_2044	TDP_2044	tetra-IPK703	TRI7117	TRI7117	ispahanicum	.	.	.	ACCESSION	IRAN	Southern_Asia	.	T._ispahanicum_Heslot	.	2_ости_,_es_gibt_behaartforms	Sengbaran,31kmfromRundreise	.	.	.	.	.	.	.	.	.	.	.	.	.	Marco_Maccaferri/Benjamin_Kilian	Shiaoman_Chao
GTC_2052	TDP_2052	tetra-IPK704	TRI7257	TRI7257	ispahanicum	ispahanicum	.	.	ACCESSION	IRAN	Southern_Asia	.	T._ispahanicum_Heslot	.	2_ости	.	.	.	.	.	.	.	.	.	.	.	.	.	.	Marco_Maccaferri/Benjamin_Kilian	Shiaoman_Chao
GTC_2053	TDP_2053	tetra-IPK771	KU-7346	KU-7346	turanicum	.	.	.	ACCESSION	AFGHANISTAN	Southern_Asia	.	T._turanicum_Jakubz.	.	.	Kilnin(nearChakhcharan),	Ghor	.	.	.	.	.	.	.	.	.	.	.	.	Marco_Maccaferri/Benjamin_Kilian	Shiaoman_Chao
GTC_2056	TDP_2056	relief	relief	relief	durum	.	CCB10D598	.	CULTIVAR	FRANCE	Western_Europe	2014	.	.	.	.	.	.	.	.	.	.	.	.	.	.	.	.	.	Marco_Maccaferri	Shiaoman_Chao
GTC_2060	TDP_2060	tetra-IPK731	T.georciumNo1	2302	karamyschevii	.	.	.	ACCESSION	RUSSIAN_FEDERATION	Eastern_Europe	.	T._karamyschevii_Nevski	.	.	.	.	.	.	.	.	.	.	.	.	.	.	.	.	Marco_Maccaferri/Benjamin_Kilian	Shiaoman_Chao
GTC_2062	TDP_2062	tetra-IPK814	2N4	PI113393	turanicum	turanicum	.	.	ACCESSION	IRAQ	Western_Asia	.	T._turanicum_Jakubz.	.	.	.	.	.	.	.	.	.	.	.	.	.	.	.	.	Marco_Maccaferri/Benjamin_Kilian	Shiaoman_Chao
GTC_2066	TDP_2066	tetra-IPK254	TRI15066	TRI15066	aethiopicum	vavilovianum	.	.	ACCESSION	ETHIOPIA	Eastern_Africa	.	T._aethiopicum_Jakubz.	subsp._vavilovianum_Jakubz._et_A.Filat.	.	.	.	.	.	.	.	.	.	.	.	.	.	.	.	Marco_Maccaferri/Benjamin_Kilian	Shiaoman_Chao
GTC_2067	TDP_2067	tetra-IPK325	TRI689	TRI689	carthlicum	carthlicum	.	.	ACCESSION	RUSSIAN_FEDERATION	Eastern_Europe	.	T.carthlicum__Nevski	.	.	.	.	.	.	.	.	.	.	.	.	.	.	.	.	Marco_Maccaferri/Benjamin_Kilian	Shiaoman_Chao
GTC_2068	TDP_2068	tetra-IPK732	01C0101162	01C0101162	karamyschevii	karamyschevii	.	.	ACCESSION	RUSSIAN_FEDERATION	Eastern_Europe	.	T._karamyschevii_Nevski_?	.	.	.	.	.	.	.	.	.	.	.	.	.	.	.	.	Marco_Maccaferri/Benjamin_Kilian	Shiaoman_Chao
GTC_2070	TDP_2070	tetra-IPK815	23895	PI115814	turanicum	turanicum	.	.	ACCESSION	RUSSIAN_FEDERATION	Eastern_Europe	.	T._turanicum_Jakubz.	.	.	Dagestan	.	.	.	.	.	.	.	.	.	.	.	.	.	Marco_Maccaferri/Benjamin_Kilian	Shiaoman_Chao
GTC_2074	TDP_2074	tetra-IPK263	TRI15421	TRI15421	aethiopicum	turgidoides	.	.	ACCESSION	ETHIOPIA	Eastern_Africa	.	T._aethiopicum_Jakubz.	subsp._vavilovianum_Jakubz._et_A.Filat.	.	.	.	.	.	.	.	.	.	.	.	.	.	.	.	Marco_Maccaferri/Benjamin_Kilian	Shiaoman_Chao
GTC_2078	TDP_2078	tetra-IPK844	IWA8606551	PI623656	turanicum	turanicum	.	.	ACCESSION	IRAN	Southern_Asia	.	T._turanicum_Jakubz.	.	.	WestAzerbaijan	.	.	.	.	.	.	.	.	.	.	.	.	.	Marco_Maccaferri/Benjamin_Kilian	Shiaoman_Chao
GTC_2090	TDP_2090	tetra-IPK278	TRI15645	TRI15645	aethiopicum	aethiopicum	.	.	ACCESSION	ETHIOPIA	Eastern_Africa	.	T._aethiopicum_Jakubz.	subsp._aethiopicum	.	.	.	.	.	.	.	.	.	.	.	.	.	.	.	Marco_Maccaferri/Benjamin_Kilian	Shiaoman_Chao
GTC_2094	TDP_2094	tetra-IPK848	IWA8610406	PI625214	turanicum	turanicum	.	.	ACCESSION	IRAN	Southern_Asia	.	T._turanicum_Jakubz.	.	.	Iran,Zanjan	.	.	.	.	.	.	.	.	.	.	.	.	.	Marco_Maccaferri/Benjamin_Kilian	Shiaoman_Chao
GTC_0268	TDP_0268	67DP1	MG5329/1	PI164578/1	dicoccum	.	.	.	ACCESSION	INDIA	Southern_Asia	.	.	.	.	Ootacamund	Madras	11	24	0	11.4	76	42	0	76.7	2135	.	.	.	Marco_Maccaferri/Mike_Pumphrey	Mike_Pumphrey
GTC_0447	TDP_0447	4EP1	WC-4no.2	WC-4no.2	durum	.	.	.	LANDRACE	ETHIOPIA	Eastern_Africa	.	.	.	.	Wello	DZARC	11	4	44	11.0786	39	11	24	39.1897	.	.	.	.	Marco_Maccaferri/Mike_Pumphrey/Tesfaye_Letta_Dugo	Mike_Pumphrey
GTC_0645	TDP_0645	WSNP92K.159.14846	Aus26497	131175	durum	.	.	Spring	LANDRACE	INDIA	Southern_Asia	.	.	.	.	.	.	.	.	.	.	.	.	.	.	.	.	.	.	Matt_Hayden	Hayden
GTC_0773	TDP_0773	WSNP92K.160.14974	Aus26645	131323	durum	.	.	Spring	LANDRACE	TURKEY	Western_Asia	.	.	.	.	.	.	.	.	.	.	.	.	.	.	.	.	.	.	Matt_Hayden	Hayden
