# Supplementary material for: Historic recombination in a durum wheat breeding panel enables high-resolution mapping of Fusarium head blight resistance quantitative trait loci
Source: Sci Rep. 2020 May 5;10:7567. doi: 10.1038/s41598-020-64399-1 (PMC7200731; doi:10.1038/s41598-020-64399-1)
Supplement: Supplementary file 3 — Supplementary Information 3. [file 41598_2020_64399_MOESM3_ESM.xlsx]

## Sheet: Title
Historic recombination in a durum wheat breeding panel enables high-resolution mapping of Fusarium head blight resistance quantitative trait loci
Ehsan Sari1, Ron E. Knox2*, Yuefeng Ruan2*, Maria Antonia Henriquez3, Santosh Kumar4, Andrew J. Burt5, Richard D. Cuthbert2, David J. Konkin1, Sean Walkowiak6#, Heather L. Campbell2, Asheesh K. Singh7, Jay Ross2, Prabhath Lokuruge2, Emma Hsueh1, Kerry Boyle1, Christine Sidebottom1, Janet Condie1, Shawn Yates2, Curtis J. Pozniak6, Pierre R. Fobert8
1Aquatic and Crop Resource Development Centre, National Research Council, Saskatoon, SK, Canada
2Swift Current Research and Development Centre, Agriculture and Agri-Food Canada, Swift Current, SK, Canada
3Morden Research and Development Centre, Agriculture and Agri-Food Canada, Morden, MB, Canada
4Brandon Research and Development Centre, Agriculture and Agri-Food Canada, Brandon, MB, Canada
5Ottawa Research and Development Centre, Agriculture and Agri-Food Canada, Ottawa, ON, Canada
7Department of Agronomy, Iowa State University, Ames, Iowa, United States of America
6Department of Plant Sciences, University of Saskatchewan, Saskatoon, SK, Canada
8Aquatic and Crop Resource Development Centre, National Research Council, Ottawa, ON, Canada
# current address: Department of Plant Sciences, University of Saskatchewan, Saskatoon, SK, Canada
†current address: Canadian Grain Commission, Winnipeg, MB, Canada
Correspondence: *ron.knox@canada.ca; *yuefeng.ruan@canada.ca

## Sheet: Pedigree
Types of derivatives	population name	No. of lines	Pedigree	Primary derivatives has DT696 in their pedigree
Primary	A0132&	68	DT707/DT696	Secondary derivatives are developed from a cross with a primary derivatives
	A0142	1	A9852-DH*1/DT696//DT712	Tertiary derivatives are developed from a cross with a secondry derivatives
	A0143	2	A9852-DH*3/DT696//DT712
	A0105	1	G9580B-FE2C/DT696//DT712
	A0580	26	DT696/A0200H-056/3/Langdon-Dic3A//SC9475-CX1*2/ND2710
	A9909	1	DT 513/DT696
	A9931	2	DT696/A9900E-009//DT696
	Total	102
Secondry	A0634	6	A0105-EG03C/STRONGFIELD
	A0908	3	A0121-CX03B/A0215-CY02
	A0518	16	A0132&BR021/DT778
	A0519	29	A0132&AX052/DT778
	A0520	5	DT783/A0132&AX052
	A0607	7	A0132&CB019/STRONGFIELD
	A0611	19	A0132&CE054/STRONGFIELD
	A0632	12	A0132&CE054/A0219-HP03//STRONGFIELD
	A0513	2	A0142-MD04/DT776
	A0473	1	A0143-AS01/DT758
	A0923	4	A0423-MG01/A0580-D12L03//DT809
	A0931	4	A0580-D12J02/A0308-QE02A//DT801
	A0318	1	A9805-DG*2/9689C-AH4A
	A0524	3	A0300D-332/A9848-MK2A//BELLAROI
	A0529	1	A0300B-081/A9848-MK2A//STRONGFIELD
	A0633	4	A0143-RN01/A0219-HP03//STRONGFIELD
	A0447	2	A9843-BE4D/A9904-EV*2//DT724
	A0419	2	A9909-GQ1B/DT712
	A0405	1	DT532/DT712//A9909-JC2B/DT712
	A0464&	2	A9931-BR*03/DT749
	A0501	4	A9931-CU*01/DT743//DT749
	A0532	8	A9931-CU*01/DT749
	A0531	15	A9931-CU*01/STRONGFIELD
	A0449	8	A9932-JZ*01/A9841-FZ2D//DT724
	A0446	4	A9931-BR*03/DT749//A9931-CU*01/DT743
	A0319	1	A9915-NP5/DT735
	A0345	2	A9822-LH1/DT735//DT712
	A0509&	23	DT771/STRONGFIELD
	A0933	2	DT829/DT801
	A0934	18	DT833/DT801
	A0936	17	DT801/DT809
	Total	226
Tertiary	A0825	9	DT787/DT794//A0305-LL02E
	A0710	62	A0318-LF*01/STRONGFIELD
	A0808	2	A0318-FD*04/DT814
	A0901	1	A0318-FD*04/DT814//A0426-FU01
	A0829&	1	A0319-DF*01/DT819
	A0911	15	A0345&BE010/A0215-CY02
	A0912	17	A0345&BE010/DT809
	A0922	10	A0345&BE010/DT833//DT809
	A0917	2	A0506&AJ044/A0215-CY02
	A0429	1	DT749/DT735//DT749
	A0434	4	DT746/DT749
	A0441	2	DT746/DT724
	A0452	11	A0038-565A03/DT746//Strongfield
	A0528	4	A9930-CW1D/DT763//STRONGFIELD
	A0538	3	A0116-HZ04/DT763
	A0539	28	DT777/DT763
	A0514	10	A9938-SX1B/DT763//A0260&BE062
	A0521	7	DT779/DT763
	A0507&	7	A0133-RU05/DT769
	A0537&	28	DT770/STRONGFIELD//A0038-360H03D
	A0610&	28	DT773/STRONGFIELD
	A0624	22	A0138-KZ01/DT773
	A0627	17	A0400E-102/A0014-FF03//DT773
	A0628&	11	HAVASU/A0139-PC03//DT773
	A0727	1	ALZADA/DT773//DT810
	A0818	5	DT773/DT776//DT814
	A0820&	31	A0302&AJ060/DT801//DT787
	A0826	13	DT801/DT776//A0308-EA01E
	A0902	6	A0319-DF*01/DT820//DT801
	A0916	17	A0463&AP018/DT801
	A0918	8	DT801/A0215-CY02
	A0920	1	DT813/DT801
	A0930	1	DT809/UC1113-GPC//DT801
	A0705	4	DT802/DT786
	Total	390
